# Supplementary material for: Unveiling the formation mechanism of characteristic components in steam pot chicken soup with sanchi-ginseng based on HPLC, GC–MS combined with metabolomics
Source: Food Chem X. 2025 Aug 26;30:102933. doi: 10.1016/j.fochx.2025.102933 (PMC12445720; doi:10.1016/j.fochx.2025.102933)
Supplement: Supplementary material 1 [file mmc1.xlsx]

## Sheet: TableS3
name	type	PC1	PC2	PC3	PC4	PC5	PC6	average values	P1	P2	P3	P4	P5	P6	average values2	C1	C2	C3	C4	C5	C6	average values3
Quinic acid	NEG	4.39068e+07	3.85145e+07	3.79345e+07	4.12106e+07	3.82245e+07	4.09206e+07	4.01186e+07	2.90748e+07	2.42354e+07	2.176e+07	2.66551e+07	2.29977e+07	2.54174e+07	2.50234e+07	1.71673e+06	2.05111e+06	1.73178e+06	1.88392e+06	1.89144e+06	1.72425e+06	1.8332e+06
Ethyl Vanillate	NEG	5.31292e+06	4.82862e+06	4.02357e+06	5.07077e+06	4.4261e+06	4.66824e+06	4.7217e+06	6.14328e+06	5.86105e+06	5.56088e+06	6.00217e+06	5.71097e+06	5.85208e+06	5.85507e+06	422552	450041	452845	436297	451443	437699	441813
9-Oxooctadecanoic acid	NEG	5.74498e+06	3.55274e+06	2.82802e+06	4.64886e+06	3.19038e+06	4.2865e+06	4.04191e+06	7.98652e+06	7.21602e+06	7.05931e+06	7.10127e+06	7.13766e+06	7.02291e+06	7.25395e+06	9.49639e+06	9.69282e+06	8.95849e+06	9.5946e+06	9.32566e+06	9.22744e+06	9.38257e+06
Citric acid	NEG	1.43655e+07	1.31595e+07	1.09927e+07	1.37625e+07	1.20761e+07	1.26791e+07	1.28392e+07	4.64003e+07	1.23395e+07	1.67372e+07	2.93699e+07	1.45383e+07	3.15688e+07	2.5159e+07	9.23726e+06	1.43261e+07	9.09342e+06	1.17817e+07	1.17098e+07	9.16534e+06	1.08856e+07
3-Hydroxy-4-methoxyacetophenone	NEG	1.09408e+07	9.63667e+06	8.49179e+06	1.02887e+07	9.06423e+06	9.71629e+06	9.68975e+06	1.44836e+07	1.37778e+07	1.34721e+07	1.41307e+07	1.3625e+07	1.39779e+07	1.39112e+07	297928	311659	290967	304794	301313	294447	300185
Embelin	NEG	3.41636e+07	7.18457e+07	8.12242e+07	5.30046e+07	7.65349e+07	5.76939e+07	6.24111e+07	2.35211e+07	3.55885e+07	8.24732e+07	2.95548e+07	5.90309e+07	5.29971e+07	4.71943e+07	5.47129e+07	7.15987e+07	4.23525e+07	6.31558e+07	5.69756e+07	4.85327e+07	5.62214e+07
Adenosine 5'-diphosphate (ADP)	POS	1.329e+07	1.23564e+07	8.48055e+06	1.28232e+07	1.04185e+07	1.08853e+07	1.13756e+07	1.1924e+06	484021	759612	838208	621817	976004	812010	5.66492e+06	5.9024e+06	5.82473e+06	5.78366e+06	5.86356e+06	5.74483e+06	5.79735e+06
Terephthalic-Acid	NEG	1.85934e+07	1.49743e+07	1.42452e+07	1.67838e+07	1.46098e+07	1.64193e+07	1.59376e+07	5.17419e+06	4.73682e+06	3.61538e+06	4.9555e+06	4.1761e+06	4.39478e+06	4.5088e+06	4.19975e+06	3.18544e+06	4.06567e+06	3.69259e+06	3.62556e+06	4.13271e+06	3.81695e+06
Prolylalanine	NEG	595602	546167	551405	570885	548786	573504	564392	48003.7	38118.3	41826.5	43061	39972.4	44915.1	42649.5	256342	294839	228530	275590	261685	242436	259904
Glyceric acid	NEG	2.48533e+07	2.28799e+07	2.2849e+07	2.38666e+07	2.28644e+07	2.38511e+07	2.35274e+07	4.88075e+07	4.17121e+07	3.56191e+07	4.52954e+07	3.86656e+07	4.22479e+07	4.20579e+07	9.11102e+06	9.27004e+06	9.01169e+06	9.1902e+06	9.14084e+06	9.06126e+06	9.13084e+06
Pyroglutamic acid	NEG	2.30495e+07	1.66878e+07	1.75356e+07	1.98686e+07	1.71117e+07	2.02925e+07	1.9091e+07	3.23805e+06	3.19772e+06	2.53265e+06	3.21789e+06	2.86519e+06	2.88535e+06	2.98948e+06	1.38726e+07	1.5114e+07	1.39873e+07	1.44933e+07	1.45506e+07	1.39299e+07	1.43246e+07
Dethiobiotin	NEG	2.03511e+06	1.80172e+06	1.61704e+06	1.91842e+06	1.70938e+06	1.82607e+06	1.81796e+06	54591.8	48842.4	28298.5	51717.1	38570.5	41445.2	43910.9	897085	1.07937e+06	748440	988228	913905	822762	908298
L-​Leucyl-​L-​alanine	POS	2.00501e+07	1.64094e+07	1.25897e+07	1.82298e+07	1.44996e+07	1.63199e+07	1.63497e+07	840887	867719	775756	854303	821737	808322	828121	7.78822e+06	8.3334e+06	6.34113e+06	8.06081e+06	7.33726e+06	7.06467e+06	7.48758e+06
1-Methylguanine	POS	2.27615e+07	1.97185e+07	1.91048e+07	2.124e+07	1.94116e+07	2.09331e+07	2.05283e+07	3.78701e+06	3.72825e+06	3.33714e+06	3.75763e+06	3.5327e+06	3.56207e+06	3.61747e+06	1.43244e+07	1.59303e+07	1.31254e+07	1.51274e+07	1.45278e+07	1.37249e+07	1.446e+07
2-Ketobutyric acid	NEG	9.95221e+06	9.31119e+06	8.14991e+06	9.6317e+06	8.73055e+06	9.05106e+06	9.13777e+06	1.39536e+07	1.43152e+07	1.30672e+07	1.41344e+07	1.36912e+07	1.35104e+07	1.37787e+07	5.87182e+06	6.10061e+06	5.36844e+06	5.98621e+06	5.73452e+06	5.62013e+06	5.78029e+06
2-Ketocaproic acid	NEG	6.0623e+06	5.33812e+06	3.26923e+06	5.70021e+06	4.30368e+06	4.66577e+06	4.88988e+06	6.33973e+06	6.65358e+06	6.46295e+06	6.99666e+06	6.55826e+06	6.90134e+06	6.65209e+06	7.72558e+06	7.94826e+06	6.28179e+06	7.83692e+06	7.11502e+06	7.00369e+06	7.31854e+06
Ketoleucine	NEG	602304	538118	326932	570011	430375	466768	489085	2.33973e+06	1.65358e+06	1.46295e+06	1.99666e+06	1.55826e+06	1.90134e+06	1.81875e+06	7.72558e+06	7.94826e+06	6.28179e+06	7.83692e+06	7.11502e+06	7.00369e+06	7.31854e+06
3-Methyl-2-oxovaleric acid	NEG	70623.9	83318.1	52692	564511	865675	46568	280565	2.3397e+06	1.65358e+06	1.46298e+06	1.99657e+06	1.55826e+06	1.90134e+06	1.81874e+06	7.72558e+06	7.94826e+06	6.28179e+06	7.83692e+06	7.11502e+06	7.00369e+06	7.31854e+06
Undecanoic acid	NEG	779490	650716	689204	715103	669960	734347	706470	925205	932688	909074	978946	920881	967140	938989	2.11452e+06	2.32181e+06	1.95802e+06	2.21817e+06	2.13992e+06	2.03627e+06	2.13145e+06
6-Phosphogluconic acid	NEG	1.81993e+06	2.39204e+06	1.9595e+06	2.10599e+06	2.17577e+06	1.88971e+06	2.05716e+06	28947.4	37908.6	7337.85	33428	22623.2	18142.6	24731.3	2.05357e+06	2.03993e+06	1.89834e+06	2.04675e+06	1.96914e+06	1.97596e+06	1.99728e+06
Phosphoglycolic acid	NEG	3.49137e+06	3.80475e+06	4.06723e+06	3.64806e+06	3.93599e+06	3.7793e+06	3.78778e+06	696367	761216	808222	728791	784719	752295	755268	3.76612e+06	4.30264e+06	4.60372e+06	4.03438e+06	4.45318e+06	4.18492e+06	4.22416e+06
Adenosine 3',5'-diphosphate (PAP)	POS	1.329e+07	1.23564e+07	8.48055e+06	1.28232e+07	1.04185e+07	1.08853e+07	1.13756e+07	1.1924e+06	484021	759612	838208	621817	976004	812010	5.66492e+06	5.9024e+06	5.82473e+06	5.78366e+06	5.86356e+06	5.74483e+06	5.79735e+06
EDTA	POS	387217	191517	184664	289367	188091	285941	254466	470792	553517	555963	512154	554740	513377	526757	322689	307855	387570	315272	347713	355129	339371
3-Methylhistidine	NEG	4.82111e+06	4.08153e+06	4.19853e+06	4.45132e+06	4.14003e+06	4.50982e+06	4.36705e+06	27624.4	123695	74698	75659.9	99196.7	51161.2	75339.3	2.9018e+06	3.14494e+06	2.49436e+06	3.02337e+06	2.81965e+06	2.69808e+06	2.84703e+06
Pro-Phe	POS	1.2393e+07	8.92634e+06	7.31272e+06	1.06597e+07	8.11953e+06	9.85288e+06	9.54403e+06	5.25008e+06	5.40667e+06	5.09215e+06	5.32837e+06	5.24941e+06	5.17112e+06	5.24963e+06	5.29241e+06	4.87248e+06	4.35846e+06	5.08244e+06	4.61547e+06	4.82544e+06	4.84112e+06
Leu-Ile	POS	5.45352e+07	4.76254e+07	4.58638e+07	5.10803e+07	4.67446e+07	5.01995e+07	4.93414e+07	1.9186e+06	2.09253e+06	1.83398e+06	2.00557e+06	1.96325e+06	1.87629e+06	1.94837e+06	3.29573e+07	3.55867e+07	3.03099e+07	3.4272e+07	3.29483e+07	3.16336e+07	3.29513e+07
L-Valyl-L-phenylalanine	POS	2.66336e+07	2.32789e+07	2.20968e+07	2.49563e+07	2.26878e+07	2.43652e+07	2.40031e+07	632980	687678	567569	660329	627624	600275	629409	1.81123e+07	1.90127e+07	1.64287e+07	1.85625e+07	1.77207e+07	1.72705e+07	1.78513e+07
2-Aminopurine	POS	3.44317e+06	866949	1.29087e+06	2.15506e+06	1.07891e+06	2.36702e+06	1.867e+06	1.68076e+07	1.64581e+07	1.54346e+07	1.66329e+07	1.59463e+07	1.61211e+07	1.62334e+07	0	0	0	0	0	0	0
cis-​9,​10-​Epoxystearic acid	NEG	5.74498e+06	3.55274e+06	2.82802e+06	4.64886e+06	3.19038e+06	4.2865e+06	4.04191e+06	8.68651e+06	8.21602e+06	8.05931e+06	8.10127e+06	8.13766e+06	8.02231e+06	8.20385e+06	1.74964e+07	1.76928e+07	1.69585e+07	1.75946e+07	1.73257e+07	1.72274e+07	1.73826e+07
3-Pyridol	POS	5.37968e+06	4.3101e+06	3.85767e+06	4.84489e+06	4.08389e+06	4.61868e+06	4.51582e+06	3.3149e+06	2.51082e+06	2.64189e+06	2.91286e+06	2.57636e+06	2.9784e+06	2.82254e+06	786057	656065	791728	721061	723897	788892	744617
Stearamide	POS	2.17709e+06	1.07329e+06	399566	1.62519e+06	736429	1.28833e+06	1.21665e+06	1.0972e+06	891649	198190	994426	544920	647696	729014	693718	984610	1.18767e+06	839164	1.08614e+06	940694	955332
Glucose 6-phosphate	NEG	5.01542e+08	3.31001e+08	3.66473e+08	4.16272e+08	3.48737e+08	4.34008e+08	3.99672e+08	2.54643e+07	1.93828e+07	1.0424e+07	2.24235e+07	1.49034e+07	1.79441e+07	1.84237e+07	1.87891e+08	2.09566e+08	1.91607e+08	1.98728e+08	2.00587e+08	1.89749e+08	1.96355e+08
trans-Aconitic acid	NEG	1.48365e+07	1.23254e+07	1.26676e+07	1.3581e+07	1.24965e+07	1.37521e+07	1.32765e+07	1.7344e+07	1.62208e+07	1.5037e+07	1.67824e+07	1.56289e+07	1.61905e+07	1.62006e+07	2.29105e+06	2.53263e+06	1.67516e+06	2.41184e+06	2.1039e+06	1.9831e+06	2.16628e+06
N-Acetylneuraminic acid	NEG	4.52899e+06	4.22485e+06	3.9609e+06	4.37692e+06	4.09287e+06	4.24494e+06	4.23825e+06	31515.1	21834.9	25493.9	26675	23664.4	28504.5	26281.3	2.32886e+06	2.63616e+06	2.11497e+06	2.48251e+06	2.37556e+06	2.22192e+06	2.36e+06
Serine	POS	3.31433e+07	2.79336e+07	2.67085e+07	3.05384e+07	2.7321e+07	2.99259e+07	2.92618e+07	1.38082e+06	1.32836e+06	1.11309e+06	1.35459e+06	1.22073e+06	1.24695e+06	1.27409e+06	1.98119e+07	2.18922e+07	1.74954e+07	2.08521e+07	1.96938e+07	1.86536e+07	1.97332e+07
Azelaic acid	NEG	1.17269e+07	1.02452e+07	9.91234e+06	1.0986e+07	1.00788e+07	1.08196e+07	1.06281e+07	2.44486e+06	2.21463e+06	1.9434e+06	2.32975e+06	2.07901e+06	2.19413e+06	2.20096e+06	1.79715e+06	1.42502e+06	1.12372e+06	1.11109e+06	1.77437e+06	1.46044e+06	1.44863e+06
N6-Acetyllysine	POS	4.02069e+06	3.53819e+06	3.40751e+06	3.77944e+06	3.47285e+06	3.7141e+06	3.65546e+06	328342	349554	315096	338948	332325	321719	330998	2.2294e+06	2.66686e+06	2.067e+06	2.44813e+06	2.36693e+06	2.1482e+06	2.32109e+06
Taurine	NEG	1.17834e+08	1.05657e+08	1.01118e+08	1.11746e+08	1.03388e+08	1.09476e+08	1.08203e+08	826998	582095	720988	704547	651542	773993	710027	5.9326e+07	7.05911e+07	5.00941e+07	6.49585e+07	6.03426e+07	5.47101e+07	6.00037e+07
Norleucine	NEG	5.32054e+07	4.84023e+07	7.41728e+07	5.08038e+07	6.12875e+07	6.36891e+07	5.85935e+07	5.54251e+06	8.61782e+06	8.0143e+06	7.08017e+06	8.31606e+06	6.7784e+06	7.39154e+06	3.3406e+07	3.72957e+07	3.03936e+07	3.53508e+07	3.38446e+07	3.18998e+07	3.36984e+07
Guanosine	POS	3.9603e+07	3.46219e+07	3.385e+07	3.71124e+07	3.42359e+07	3.67265e+07	3.60249e+07	1.53617e+07	1.40603e+07	1.33305e+07	1.4711e+07	1.36954e+07	1.43461e+07	1.42509e+07	1.84444e+07	1.94862e+07	1.83336e+07	1.89653e+07	1.89099e+07	1.8389e+07	1.87547e+07
Val-Met	POS	2.61846e+06	2.25049e+06	1.97457e+06	2.43448e+06	2.11253e+06	2.29652e+06	2.28118e+06	2986.76	2676.37	8899.28	2831.57	5787.82	5943.02	4854.14	1.62777e+06	1.74965e+06	1.49314e+06	1.68871e+06	1.62139e+06	1.56046e+06	1.62352e+06
2-O-Methylcytosine	POS	742371	639036	423547	690704	531292	582959	601651	626851	719256	804047	673054	761652	715449	716718	560597	553494	442424	557045	497959	501510	518838
Acetovanillone	NEG	1.09408e+07	9.63667e+06	8.49179e+06	1.02887e+07	9.06423e+06	9.71629e+06	9.68975e+06	1.44836e+07	1.37778e+07	1.34721e+07	1.41307e+07	1.3625e+07	1.39779e+07	1.39112e+07	297928	311659	290967	304794	301313	294447	300185
2-Phenyllactic acid	NEG	1.09408e+07	9.63667e+06	8.49179e+06	1.02887e+07	9.06423e+06	9.71629e+06	9.68975e+06	1.44836e+07	1.37778e+07	1.34721e+07	1.41307e+07	1.3625e+07	1.39779e+07	1.39112e+07	297928	311659	290967	304794	301313	294447	300185
Pelargonic acid	NEG	5.47726e+07	4.9941e+07	5.49633e+07	5.23568e+07	5.24521e+07	5.48679e+07	5.32256e+07	4.96802e+07	5.01505e+07	5.62461e+07	4.99153e+07	5.31983e+07	5.29631e+07	5.20256e+07	6.24911e+07	8.79835e+07	6.23661e+07	7.52373e+07	7.51748e+07	6.24286e+07	7.09469e+07
Mannose 6-phosphate	NEG	5.01542e+08	3.31001e+08	3.66473e+08	4.16272e+08	3.48737e+08	4.34008e+08	3.99672e+08	2.54643e+07	1.93828e+07	1.0424e+07	2.24235e+07	1.49034e+07	1.79441e+07	1.84237e+07	1.87891e+08	2.09566e+08	1.91607e+08	1.98728e+08	2.00587e+08	1.89749e+08	1.96355e+08
GDP-mannose	NEG	1.2984e+06	872544	1.15139e+06	1.08547e+06	1.01197e+06	1.22489e+06	1.10744e+06	0	0	0	0	0	0	0	737354	688509	634225	712931	661367	685790	686696
UDP-N-acetylglucosamine	NEG	3.15148e+06	2.6019e+06	2.62778e+06	2.87669e+06	2.61484e+06	2.88963e+06	2.79372e+06	163669	139669	125711	151669	132690	144690	143016	2.14819e+06	2.32792e+06	1.91582e+06	2.23805e+06	2.12187e+06	2.03201e+06	2.13064e+06
Raffinose	POS	3.99661e+06	3.63402e+06	4.02629e+06	3.81532e+06	3.83016e+06	4.01145e+06	3.88564e+06	1.28142e+07	3.05907e+07	1.25477e+07	2.17024e+07	2.15692e+07	1.26809e+07	1.86509e+07	901091	920641	722458	910866	821549	811774	848063
Isomaltose	POS	5.67905e+06	4.07048e+06	4.83791e+06	4.87476e+06	4.45419e+06	5.25848e+06	4.86248e+06	6.12256e+06	5.84537e+06	5.52274e+06	5.98397e+06	5.68405e+06	5.82265e+06	5.83022e+06	477223	500056	2.25268e+06	488640	1.37637e+06	1.36495e+06	1.07665e+06
Fumaric acid	NEG	3.26455e+06	3.49713e+06	3.22283e+06	3.38084e+06	3.35998e+06	3.24369e+06	3.32817e+06	3.07584e+06	2.61097e+06	2.5537e+06	2.8434e+06	2.58233e+06	2.81477e+06	2.74684e+06	1.41443e+06	1.40154e+06	1.34371e+06	1.40799e+06	1.37262e+06	1.37907e+06	1.38656e+06
alpha-Ketoglutaric acid (alpha-KG)	NEG	4.41035e+06	4.48601e+06	4.5986e+06	4.44818e+06	4.54231e+06	4.50448e+06	4.49832e+06	3.1529e+06	2.58095e+06	1.95297e+06	2.86692e+06	2.26696e+06	2.55293e+06	2.56227e+06	1.58869e+06	1.75318e+06	1.55813e+06	1.67094e+06	1.65566e+06	1.57341e+06	1.63334e+06
S-Adenosylhomocysteine	POS	6.41578e+06	4.78595e+06	4.45404e+06	5.60087e+06	4.61999e+06	5.43491e+06	5.21859e+06	46263.9	41619.2	29250.8	43941.6	35435	37757.4	39044.6	4.28472e+06	4.11234e+06	3.9302e+06	4.19853e+06	4.02127e+06	4.10746e+06	4.10909e+06
Threonine	POS	4.81324e+07	4.16421e+07	4.13829e+07	4.48872e+07	4.15125e+07	4.47576e+07	4.37191e+07	4.7718e+06	4.6884e+06	5.08599e+06	4.7301e+06	4.88719e+06	4.92889e+06	4.84873e+06	2.85673e+07	3.14014e+07	2.65265e+07	2.99844e+07	2.8964e+07	2.75469e+07	2.88317e+07
6-Hydroxynorleucine	NEG	4.23492e+06	3.7693e+06	3.84605e+06	4.00211e+06	3.80768e+06	4.04049e+06	3.95009e+06	23731	17617.9	11231.8	20674.5	14424.9	17481.4	17526.9	2.89344e+06	3.18353e+06	2.57393e+06	3.03849e+06	2.87873e+06	2.73369e+06	2.88364e+06
Threonic acid	NEG	2.48335e+07	2.22199e+07	2.05792e+07	2.35267e+07	2.13995e+07	2.27063e+07	2.25442e+07	7.78994e+06	6.74308e+06	5.16159e+06	7.26651e+06	5.95233e+06	6.47576e+06	6.56487e+06	4.93162e+06	5.70946e+06	3.55952e+06	5.32054e+06	4.63449e+06	4.24557e+06	4.73353e+06
Hypotaurine	POS	2.04027e+06	1.77579e+06	1.7425e+06	1.90803e+06	1.75914e+06	1.89138e+06	1.85285e+06	0	0	0	0	0	0	0	1.28237e+06	1.40082e+06	995629	1.3416e+06	1.19823e+06	1.139e+06	1.22627e+06
2-Aminobutyric acid	NEG	2.63102e+06	2.30531e+06	2.24879e+06	2.46817e+06	2.27705e+06	2.43991e+06	2.39504e+06	0	0	0	0	0	0	0	1.60994e+06	1.80021e+06	1.51059e+06	1.70508e+06	1.6554e+06	1.56026e+06	1.64025e+06
Valine	POS	7.09179e+07	5.61448e+07	5.42191e+07	6.35314e+07	5.5182e+07	6.25685e+07	6.04273e+07	8.95023e+06	8.69348e+06	8.23356e+06	8.82186e+06	8.46352e+06	8.5919e+06	8.62576e+06	4.19558e+07	4.34665e+07	3.83818e+07	4.27112e+07	4.09241e+07	4.01688e+07	4.1268e+07
Val-Val	POS	8.58037e+06	6.86157e+06	4.96167e+06	7.72097e+06	5.91162e+06	6.77102e+06	6.8012e+06	540996	518988	543294	529992	531141	542145	534426	4.86525e+06	4.7669e+06	4.10173e+06	4.81608e+06	4.43432e+06	4.48349e+06	4.57796e+06
Leu-Val	NEG	1.6493e+07	1.51653e+07	1.4426e+07	1.58291e+07	1.47956e+07	1.54595e+07	1.53614e+07	668098	591729	573331	629914	582530	620714	611053	9.71359e+06	1.06006e+07	8.78779e+06	1.01571e+07	9.6942e+06	9.25069e+06	9.70066e+06
Pentaethylene glycol	POS	9.80902e+06	7.17688e+06	5.34649e+06	8.49295e+06	6.26169e+06	7.57775e+06	7.44413e+06	5.02092e+06	5.66773e+06	3.39221e+06	5.34433e+06	4.52997e+06	4.20657e+06	4.69362e+06	6.9494e+06	6.64221e+06	7.00329e+06	6.79581e+06	6.82275e+06	6.97635e+06	6.86497e+06
Stearic acid	NEG	2.80005e+08	1.00154e+08	1.21494e+08	1.9008e+08	1.10824e+08	2.0075e+08	1.67218e+08	8.28609e+07	7.54377e+07	1.14535e+08	7.91493e+07	9.49862e+07	9.86978e+07	9.09444e+07	1.79684e+08	1.03389e+08	1.78269e+08	1.41536e+08	1.40829e+08	1.78977e+08	1.53781e+08
Myristic acid	NEG	2.31769e+06	2.1697e+06	2.78305e+06	2.2437e+06	2.47637e+06	2.55037e+06	2.42348e+06	2.05181e+06	2.94249e+06	2.37201e+06	2.49715e+06	2.65725e+06	2.21191e+06	2.45544e+06	5.01174e+06	3.96676e+06	3.13742e+06	4.48925e+06	3.55209e+06	4.07458e+06	4.03864e+06
Fructose 1-phosphate	NEG	5.01542e+08	3.31001e+08	3.66473e+08	4.16272e+08	3.48737e+08	4.34008e+08	3.99672e+08	2.54643e+07	1.93828e+07	1.0424e+07	2.24235e+07	1.49034e+07	1.79441e+07	1.84237e+07	1.87891e+08	2.09566e+08	1.91607e+08	1.98728e+08	2.00587e+08	1.89749e+08	1.96355e+08
Phosphorylcholine	POS	9.83395e+06	9.32836e+06	1.59793e+06	9.58115e+06	5.46315e+06	5.71594e+06	6.92008e+06	866350	278768	582530	182707	1.39384e+06	433175	622895	2.3354e+06	4.36751e+06	1.49213e+07	3.35145e+06	9.6444e+06	8.62834e+06	7.20806e+06
cis-Aconitic acid	NEG	1.48365e+07	1.23254e+07	1.26676e+07	1.3581e+07	1.24965e+07	1.37521e+07	1.32765e+07	1.7344e+07	1.62208e+07	1.5037e+07	1.67824e+07	1.56289e+07	1.61905e+07	1.62006e+07	2.29105e+06	2.53263e+06	1.67516e+06	2.41184e+06	2.1039e+06	1.9831e+06	2.16628e+06
2-Hydroxyglutaric acid	NEG	4.57788e+06	5.00915e+06	5.24346e+06	4.79351e+06	5.1263e+06	4.91067e+06	4.94349e+06	2.76295e+06	3.54393e+06	4.05148e+06	3.15344e+06	3.7977e+06	3.40721e+06	3.45278e+06	1.87527e+06	2.23811e+06	1.79529e+06	2.05669e+06	2.0167e+06	1.83528e+06	1.96955e+06
Carnosine	POS	7.13186e+09	6.23361e+09	6.4039e+09	6.68274e+09	6.31876e+09	6.76788e+09	6.58979e+09	6.42838e+07	6.31687e+07	2.58024e+07	6.37263e+07	4.44855e+07	4.50431e+07	5.1085e+07	4.86463e+09	5.16106e+09	4.44574e+09	5.01285e+09	4.8034e+09	4.65519e+09	4.82381e+09
Glutaric acid	NEG	1.27807e+06	1.39461e+06	1.08155e+06	1.33634e+06	1.23808e+06	1.17981e+06	1.25141e+06	1.54718e+06	651491	927853	1.09934e+06	789672	1.23752e+06	1.04217e+06	612492	655607	600552	634050	628080	606522	622884
Asparagine-L	POS	1.81105e+07	1.50732e+07	1.46676e+07	1.65919e+07	1.48704e+07	1.63891e+07	1.59505e+07	2.82361e+06	2.65954e+06	2.33658e+06	2.74157e+06	2.49806e+06	2.58009e+06	2.60657e+06	1.54425e+06	1.47319e+06	1.46585e+06	1.00872e+06	1.46952e+06	1.00505e+06	1.32776e+06
5-Aminopentanoic acid	POS	4.67405e+06	3.94058e+06	3.68234e+06	4.30732e+06	3.81146e+06	4.1782e+06	4.09899e+06	1.41225e+06	1.72908e+06	1.17072e+06	1.57067e+06	1.4499e+06	1.29149e+06	1.43735e+06	3.51704e+06	3.43754e+06	3.31444e+06	3.47729e+06	3.37599e+06	3.41574e+06	3.42301e+06
Glutamine	POS	1.80341e+07	2.40814e+07	2.36558e+07	2.10578e+07	2.38686e+07	2.0845e+07	2.19238e+07	2.60622e+06	2.70895e+06	2.43979e+06	2.65759e+06	2.57437e+06	2.523e+06	2.58499e+06	2.0872e+07	2.04499e+07	1.81564e+07	2.06609e+07	1.93032e+07	1.95142e+07	1.98261e+07
(2R)-6-Oxo-2-piperidinecarboxylic acid	NEG	1.74103e+06	1.82384e+06	1.76742e+06	1.78244e+06	1.79563e+06	1.75422e+06	1.77743e+06	2.49454e+06	3.5468e+06	2.3914e+06	3.02067e+06	2.9691e+06	2.44297e+06	2.81091e+06	1.55855e+06	1.84519e+06	1.63552e+06	1.70187e+06	1.74035e+06	1.59703e+06	1.67975e+06
Pantothenic acid	NEG	1.50338e+07	1.46421e+07	1.37803e+07	1.4838e+07	1.42112e+07	1.44071e+07	1.44854e+07	2.73477e+06	2.74362e+06	2.52754e+06	2.73919e+06	2.63558e+06	2.63115e+06	2.66864e+06	1.45689e+06	1.69669e+06	1.50251e+06	1.57679e+06	1.0996e+06	1.9797e+06	1.55203e+06
Leucine	POS	2.91542e+08	8.66059e+07	7.45034e+07	1.89074e+08	8.05547e+07	1.83023e+08	1.50884e+08	1.89689e+07	1.2503e+07	1.24065e+07	1.57359e+07	1.24547e+07	1.56877e+07	1.46261e+07	5.98967e+07	6.32586e+07	5.39059e+07	6.15776e+07	5.85822e+07	5.69013e+07	5.90204e+07
Amifampridine	POS	888753	402740	353037	645746	377889	620895	548177	330388	365271	333369	347829	349320	331878	343009	846369	756502	1.16702e+06	801435	961763	1.0067e+06	923298
Ile-Leu	POS	5.45352e+07	4.76254e+07	4.58638e+07	5.10803e+07	4.67446e+07	5.01995e+07	4.93414e+07	1.9186e+06	2.09253e+06	1.83398e+06	2.00557e+06	1.96325e+06	1.87629e+06	1.94837e+06	3.29573e+07	3.55867e+07	3.03099e+07	3.4272e+07	3.29483e+07	3.16336e+07	3.29513e+07
Hydroxyphenyllactic acid	NEG	4.07575e+06	3.58892e+06	3.19928e+06	3.83233e+06	3.3941e+06	3.63751e+06	3.62131e+06	645352	609005	578422	627179	593713	611887	610926	2.49783e+06	2.60406e+06	2.15807e+06	2.55095e+06	2.38107e+06	2.32795e+06	2.41999e+06
2-Hydroxyethanesulfonic acid	NEG	2.16046e+06	1.94115e+06	1.94608e+06	2.0508e+06	1.94361e+06	2.05327e+06	2.0159e+06	164641	272892	201016	218767	236954	182829	212850	1.56123e+06	1.55902e+06	1.43478e+06	1.56012e+06	1.4969e+06	1.49801e+06	1.51834e+06
Caprylic acid	NEG	4.41243e+06	6.60539e+06	4.22519e+06	5.50891e+06	5.41529e+06	4.31881e+06	5.081e+06	7.27267e+06	5.82518e+06	6.28936e+06	6.54892e+06	6.05727e+06	6.78101e+06	6.4624e+06	3.35351e+06	3.8243e+06	3.39805e+06	3.5889e+06	3.61117e+06	3.37578e+06	3.52528e+06
2-Piperidone	POS	2.80579e+07	2.49458e+07	2.19082e+07	2.65019e+07	2.3427e+07	2.49831e+07	2.49707e+07	1.88879e+06	1.77793e+06	1.84098e+06	1.83336e+06	1.80946e+06	1.86488e+06	1.8359e+06	2.13954e+07	2.23293e+07	1.88622e+07	2.18624e+07	2.05958e+07	2.01288e+07	2.08623e+07
4-Methyl-5-thiazoleethanol	POS	413060	342284	215761	377672	279022	314410	323701	421581	392970	501294	407275	447132	461437	438615	58892.6	17631.5	11670.7	38262	8815.74	29446.3	27453.1
Palmitic acid	NEG	1.99599e+08	9.49351e+07	1.22801e+08	1.47267e+08	1.08868e+08	1.612e+08	1.39112e+08	8.68731e+07	9.15842e+07	1.25004e+08	8.92287e+07	1.08294e+08	1.05938e+08	1.01154e+08	1.82665e+08	1.27098e+08	1.99707e+08	1.54882e+08	1.63403e+08	1.91186e+08	1.69823e+08
3-hydroxybenzaldehyde	NEG	4.88818e+06	4.36594e+06	4.03952e+06	4.62706e+06	4.20273e+06	4.46385e+06	4.43121e+06	4.27945e+06	3.74622e+06	3.8477e+06	4.01284e+06	3.79696e+06	4.06358e+06	3.95779e+06	4.81261e+06	5.44086e+06	4.01374e+06	5.12674e+06	4.7273e+06	4.41318e+06	4.75574e+06
4-Hydroxybenzaldehyde	NEG	4.88818e+06	4.36594e+06	4.03952e+06	4.62706e+06	4.20273e+06	4.46385e+06	4.43121e+06	4.27945e+06	3.74622e+06	3.8477e+06	4.01284e+06	3.79696e+06	4.06358e+06	3.95779e+06	4.81261e+06	5.44086e+06	4.01374e+06	5.12674e+06	4.7273e+06	4.41318e+06	4.75574e+06
Cholesteryl sulfate	NEG	451760	180916	271643	316338	226280	361702	301440	496103	851364	366257	673733	608810	431180	571241	3.01394e+06	389357	440694	1.70165e+06	415026	1.72732e+06	1.28133e+06
N1-Acetylspermidine	POS	1.50097e+06	1.10012e+06	973600	1.30054e+06	1.03686e+06	1.23729e+06	1.19156e+06	1.94948e+06	1.83574e+06	2.19397e+06	1.89261e+06	2.01485e+06	2.07173e+06	1.99306e+06	35326.7	13638.9	13322	24482.8	13480.5	24324.4	20762.5
Fructose 6-phosphate	NEG	5.01542e+08	3.31001e+08	3.66473e+08	4.16272e+08	3.48737e+08	4.34008e+08	3.99672e+08	2.54643e+07	1.93828e+07	1.0424e+07	2.24235e+07	1.49034e+07	1.79441e+07	1.84237e+07	1.87891e+08	2.09566e+08	1.91607e+08	1.98728e+08	2.00587e+08	1.89749e+08	1.96355e+08
Guanosine 5'-monophosphate (GMP)	NEG	1.55471e+07	9.06319e+06	1.18577e+07	1.23052e+07	1.04605e+07	1.37024e+07	1.2156e+07	1.29354e+06	1.19993e+06	363507	1.24674e+06	781718	828526	952327	6.46519e+06	6.21e+06	6.45951e+06	6.3376e+06	6.33476e+06	6.46235e+06	6.37823e+06
Uridine diphosphate glucose (UDP-glucose)	NEG	3.14805e+06	1.27998e+06	1.91223e+06	2.21402e+06	1.5961e+06	2.53014e+06	2.11342e+06	81966.5	80621.8	66239.1	81294.2	73430.5	74102.8	76275.8	615009	675415	494258	645212	584836	554633	594894
sn-Glycerol 3-phosphate	NEG	2.35616e+07	1.95708e+07	1.91568e+07	2.15662e+07	1.93638e+07	2.13592e+07	2.0763e+07	1.34018e+06	1.08836e+06	710336	1.21427e+06	899346	1.02526e+06	1.04629e+06	1.05813e+07	1.18645e+07	1.02723e+07	1.12229e+07	1.10684e+07	1.04268e+07	1.0906e+07
Adenosine monophosphate (AMP)	NEG	8.54881e+07	5.98725e+07	6.27112e+07	7.26803e+07	6.12918e+07	7.40996e+07	6.93572e+07	4.20129e+06	3.43042e+06	1.85018e+06	3.81586e+06	2.6403e+06	3.02574e+06	3.16063e+06	3.79416e+07	4.16447e+07	3.68594e+07	3.97931e+07	3.92521e+07	3.74005e+07	3.88152e+07
2'-Deoxyguanosine 5'-monophosphate (dGMP)	NEG	8.54881e+07	5.98725e+07	6.27112e+07	7.26803e+07	6.12918e+07	7.40996e+07	6.93572e+07	4.20129e+06	3.43042e+06	1.85018e+06	3.81586e+06	2.6403e+06	3.02574e+06	3.16063e+06	3.79416e+07	4.16447e+07	3.68594e+07	3.97931e+07	3.92521e+07	3.74005e+07	3.88152e+07
Glycerophosphoethanolamine	POS	2.11782e+07	1.95065e+07	1.84784e+07	2.03423e+07	1.89924e+07	1.98283e+07	1.9721e+07	1.20754e+06	1.16495e+06	1.04562e+06	1.18625e+06	1.10529e+06	1.12658e+06	1.13937e+06	1.40174e+07	1.51163e+07	1.23727e+07	1.45669e+07	1.37445e+07	1.3195e+07	1.38355e+07
Maltose	POS	2.2007e+07	2.0183e+07	2.25324e+07	2.1095e+07	2.13577e+07	2.22697e+07	2.15741e+07	3.9881e+07	3.84631e+07	3.8195e+07	3.91721e+07	3.83291e+07	3.9038e+07	3.88464e+07	2.0891e+06	2.13082e+06	1.73045e+06	2.10996e+06	1.93063e+06	1.90978e+06	1.98346e+06
N-Acetyl-arginine	POS	4.22293e+06	4.04262e+06	4.16063e+06	4.13278e+06	4.10162e+06	4.19178e+06	4.14206e+06	8.60825e+06	8.70659e+06	8.681e+06	8.65742e+06	8.69379e+06	8.64462e+06	8.66528e+06	1.00515e+06	864471	1.0227e+06	934809	943585	1.01392e+06	964105
Glycine	NEG	8.47544e+06	9.80422e+06	7.55891e+06	9.13983e+06	8.68156e+06	8.01718e+06	8.61286e+06	679641	867049	618252	773345	742650	648946	721647	4.85569e+06	5.2438e+06	4.28433e+06	5.04974e+06	4.76407e+06	4.57001e+06	4.79461e+06
4-Guanidinobutyric acid	POS	2.68866e+06	2.44856e+06	2.603e+06	2.56861e+06	2.52578e+06	2.64583e+06	2.58007e+06	3.6484e+07	3.78434e+07	3.65038e+07	3.71637e+07	3.71736e+07	3.64939e+07	3.69437e+07	419330	344166	379228	381748	361697	399279	380908
Dimethylglycine	NEG	2.63102e+06	2.30531e+06	2.24879e+06	2.46817e+06	2.27705e+06	2.43991e+06	2.39504e+06	0	0	0	0	0	0	0	1.60994e+06	1.80021e+06	1.51059e+06	1.70508e+06	1.6554e+06	1.56026e+06	1.64025e+06
Glucose	POS	1.80413e+06	1.88028e+06	1.84201e+06	1.84221e+06	1.86114e+06	1.82307e+06	1.84214e+06	3.62559e+06	3.55392e+06	3.42013e+06	3.58976e+06	3.48702e+06	3.52286e+06	3.53321e+06	1.8113e+06	1.37727e+06	1.76864e+06	1.59429e+06	1.57296e+06	1.78997e+06	1.65241e+06
Proline	NEG	8.0048e+06	8.26695e+06	8.65307e+06	8.13587e+06	8.46001e+06	8.32894e+06	8.30827e+06	1.96558e+06	1.96234e+06	1.84771e+06	1.96396e+06	1.90502e+06	1.90664e+06	1.92521e+06	7.173e+06	6.68416e+06	5.84896e+06	6.92858e+06	6.26656e+06	6.51098e+06	6.56871e+06
Tyrosine	POS	4.90667e+07	4.4177e+07	4.2445e+07	4.66218e+07	4.3311e+07	4.57559e+07	4.52296e+07	2.29408e+06	2.17691e+06	1.84907e+06	2.23549e+06	2.01299e+06	2.07158e+06	2.10669e+06	3.22755e+07	3.36562e+07	2.8879e+07	3.29659e+07	3.12676e+07	3.05772e+07	3.16036e+07
Methionine	NEG	6.28546e+06	6.14466e+06	6.75397e+06	6.21506e+06	6.44932e+06	6.51972e+06	6.3947e+06	5082.07	7945.07	0	6513.57	3972.54	2541.04	4342.38	5.46599e+06	5.68189e+06	4.78551e+06	5.57394e+06	5.2337e+06	5.12575e+06	5.31113e+06
Phenylalanine	POS	1.64008e+08	1.40246e+08	1.17021e+08	1.52127e+08	1.28634e+08	1.40514e+08	1.40425e+08	1.24835e+07	1.24808e+07	1.1704e+07	1.24822e+07	1.20924e+07	1.20937e+07	1.22228e+07	9.84531e+07	1.01383e+08	8.47734e+07	9.99179e+07	9.3078e+07	9.16132e+07	9.48697e+07
H-Val-Tyr-OH	POS	1.80514e+06	1.66022e+06	1.42934e+06	1.73268e+06	1.54478e+06	1.61724e+06	1.63157e+06	0	0	0	0	0	0	0	1.33958e+06	1.38325e+06	1.19627e+06	1.36141e+06	1.28976e+06	1.26793e+06	1.30637e+06
Phe-Ala	POS	1.23673e+06	1.12503e+06	964035	1.18088e+06	1.04453e+06	1.10038e+06	1.1086e+06	78151.7	198808	127542	138480	163175	102847	134834	719686	828636	653347	774161	740992	686516	733890
Val-Ile	NEG	1.6493e+07	1.51653e+07	1.4426e+07	1.58291e+07	1.47956e+07	1.54595e+07	1.53614e+07	668098	591729	573331	629914	582530	620714	611053	9.71359e+06	1.06006e+07	8.78779e+06	1.01571e+07	9.6942e+06	9.25069e+06	9.70066e+06
Phe-Val	NEG	1.09434e+07	9.92074e+06	9.67426e+06	1.04321e+07	9.7975e+06	1.03088e+07	1.01795e+07	433721	338125	252048	385923	295086	342884	341298	7.38552e+06	8.17669e+06	6.468e+06	7.78111e+06	7.32235e+06	6.92676e+06	7.3434e+06
Vanillylmandelic acid	NEG	1.48219e+06	639941	235598	1.06106e+06	437769	858893	785909	1.56517e+06	1.49162e+06	1.33231e+06	1.52839e+06	1.41196e+06	1.44874e+06	1.46303e+06	96994.6	20983.1	30689.8	58988.9	25836.5	63842.2	49555.9
Pantetheine	POS	2.00503e+06	2.02781e+06	1.97579e+06	2.01642e+06	2.0018e+06	1.99041e+06	2.00288e+06	0	0	0	0	0	0	0	0	0	0	0	0	0	0
beta-Carboline	POS	2.82073e+06	2.54375e+06	2.29087e+06	2.68224e+06	2.41731e+06	2.5558e+06	2.55178e+06	7.86453e+06	7.77451e+06	1.35346e+07	7.81952e+06	1.06546e+07	1.06996e+07	9.72455e+06	972023	1.01301e+06	873150	992519	943082	922586	952729
Caprolactam	POS	6.24911e+06	9.07982e+06	1.48013e+07	7.66447e+06	1.19406e+07	1.05252e+07	1.00434e+07	9.52939e+06	1.40161e+07	1.08278e+07	1.17727e+07	1.24219e+07	1.01786e+07	1.14577e+07	3.71919e+06	8.33672e+06	1.83005e+07	6.02796e+06	1.33186e+07	1.10098e+07	1.01188e+07
cis-9-Palmitoleic acid	NEG	1.18686e+06	1.59988e+06	1.59637e+06	1.39337e+06	1.59812e+06	1.39162e+06	1.46104e+06	1.64656e+06	1.11984e+06	1.85636e+06	1.8832e+06	1.4881e+06	1.25146e+06	1.54092e+06	2.48771e+06	3.07176e+06	2.07296e+06	2.77974e+06	2.57236e+06	2.28033e+06	2.54414e+06
Capric acid	NEG	2.9801e+06	4.23525e+06	3.43278e+06	3.60768e+06	3.83402e+06	3.20644e+06	3.54938e+06	3.88338e+06	2.98533e+06	3.15898e+06	3.43436e+06	3.07215e+06	3.52118e+06	3.34256e+06	5.6881e+06	4.09189e+06	4.1758e+06	4.89e+06	4.13385e+06	4.93195e+06	4.65193e+06
Dodecanoic acid	NEG	1.52248e+06	2.07436e+06	1.9082e+06	1.79842e+06	1.99128e+06	1.71534e+06	1.83501e+06	1.35357e+06	1.59613e+06	1.03498e+06	1.47485e+06	1.31556e+06	1.19428e+06	1.32823e+06	2.34325e+06	2.60521e+06	2.37532e+06	2.47423e+06	2.49026e+06	2.35928e+06	2.44126e+06
Glutathione disulfide	POS	1.22951e+07	6.87334e+06	7.55749e+06	9.58422e+06	7.21541e+06	9.9263e+06	8.90864e+06	976694	916216	755864	946455	836040	866279	882925	3.80982e+06	4.02165e+06	3.24258e+06	3.91573e+06	3.63212e+06	3.5262e+06	3.69135e+06
Inosine 5'-monophosphate (IMP)	NEG	8.22825e+08	4.83534e+08	5.39647e+08	6.5318e+08	5.11591e+08	6.81236e+08	6.15336e+08	2.8776e+07	2.22759e+07	8.52269e+06	2.5526e+07	1.53993e+07	1.86494e+07	1.98582e+07	2.54378e+08	2.78682e+08	2.59714e+08	2.6653e+08	2.69198e+08	2.57046e+08	2.64258e+08
Cytidine 5'-diphosphocholine (CDP-choline)	NEG	1.26385e+06	1.17695e+06	1.08481e+06	1.2204e+06	1.13088e+06	1.17433e+06	1.17521e+06	9814.8	8833.38	9054.02	4907.4	8279.28	4907.4	7632.71	829839	953083	740628	891461	846856	785233	841183
Nicotinamide adenine dinucleotide (NAD)	POS	1.91168e+06	1.04317e+06	1.31034e+06	1.47742e+06	1.17676e+06	1.61101e+06	1.42173e+06	58404.2	48667	37690.3	53535.6	43178.7	48047.3	48253.8	687333	764958	640408	726146	702683	663871	697566
Malic acid	NEG	5.72684e+08	5.23278e+08	5.17627e+08	5.47981e+08	5.20452e+08	5.45156e+08	5.37863e+08	3.49508e+08	3.0015e+08	2.91703e+08	3.24829e+08	2.95927e+08	3.20606e+08	3.13787e+08	7.56192e+07	8.42043e+07	6.75616e+07	7.99117e+07	7.58829e+07	7.15904e+07	7.5795e+07
Anserine	NEG	4.3894e+09	3.97169e+09	3.83633e+09	4.18054e+09	3.90401e+09	4.11286e+09	4.0658e+09	1.68998e+07	1.38536e+07	6.64898e+06	1.53767e+07	1.02513e+07	1.17744e+07	1.24675e+07	3.26115e+09	3.4674e+09	3.0435e+09	3.36428e+09	3.25545e+09	3.15233e+09	3.25735e+09
His-Gly	POS	2.4445e+06	1.24423e+06	1.10967e+06	1.84437e+06	1.17695e+06	1.77708e+06	1.59947e+06	220589	240832	233198	230711	237015	226894	231540	592591	727774	784599	660182	756187	688595	701655
Suberic acid	NEG	1.65157e+06	1.43259e+06	1.43322e+06	1.54208e+06	1.4329e+06	1.54239e+06	1.50579e+06	190884	164703	178365	177794	171534	184625	177984	1.07031e+06	1.12444e+06	880689	1.09737e+06	1.00256e+06	975498	1.02514e+06
Methionine sulfoxide	POS	3.89965e+06	3.47734e+06	3.31776e+06	3.68849e+06	3.39755e+06	3.60871e+06	3.56492e+06	1.13807e+06	908476	885251	1.02328e+06	896864	1.01166e+06	977267	1.82086e+06	1.62767e+06	1.75046e+06	1.72426e+06	1.68906e+06	1.78566e+06	1.733e+06
Pro-Gly	POS	1.81532e+06	1.38869e+06	1.50698e+06	1.60201e+06	1.44784e+06	1.66115e+06	1.57033e+06	350481	418501	545428	384491	481964	447955	438137	1.3514e+06	1.72277e+06	1.49228e+06	1.53708e+06	1.60752e+06	1.42184e+06	1.52215e+06
4-Aminobutyric acid (GABA)	NEG	5.92085e+06	5.39561e+06	4.87733e+06	5.65823e+06	5.13647e+06	5.39909e+06	5.39793e+06	8.24722e+06	7.35088e+06	6.96821e+06	7.79905e+06	7.15955e+06	7.60772e+06	7.5221e+06	446223	474385	440324	460304	457355	443273	453644
N5-acetyl-l-ornithine	NEG	858668	768113	743859	813391	755986	801264	790214	36759.4	40174.3	33751.9	38466.8	36963.1	35255.6	36895.2	435872	518587	414029	477229	466308	424950	456162
Carnitine	POS	1.72097e+09	1.71097e+09	1.46979e+09	1.71597e+09	1.59038e+09	1.59538e+09	1.63391e+09	5.88342e+07	5.64532e+07	4.63105e+07	5.76437e+07	5.13818e+07	5.25724e+07	5.3866e+07	1.40466e+09	1.46197e+09	1.25231e+09	1.43331e+09	1.35714e+09	1.32849e+09	1.37298e+09
3',5'-Cyclic guanosine monophosphate (cGMP)	POS	1.09188e+06	948852	949897	1.02037e+06	949375	1.02089e+06	996878	1.1415e+06	1.04137e+06	995953	1.09143e+06	1.01866e+06	1.06873e+06	1.05961e+06	5586.64	4684.23	9358.54	2342.12	7021.39	4679.27	5612.03
MeAIB	POS	7.09179e+07	5.61448e+07	5.42191e+07	6.35314e+07	5.5182e+07	6.25685e+07	6.04273e+07	8.95023e+06	8.69348e+06	8.23356e+06	8.82186e+06	8.46352e+06	8.5919e+06	8.62576e+06	4.19558e+07	4.34665e+07	3.83818e+07	4.27112e+07	4.09241e+07	4.01688e+07	4.1268e+07
H-Val-Ala-OH	POS	2.6798e+06	2.41305e+06	2.39853e+06	2.54642e+06	2.40579e+06	2.53916e+06	2.49712e+06	39007	54893.3	43243.1	46950.2	49068.2	41125.1	45714.5	2.17757e+06	2.25039e+06	1.85966e+06	2.21398e+06	2.05502e+06	2.01862e+06	2.09587e+06
1-Aminopropan-2-ol	POS	609246	520114	357115	564680	438614	483180	495491	944951	900117	940692	922534	920404	942821	928586	232086	207844	194823	219965	201333	213454	211584
Betaine	POS	8.45709e+08	7.92003e+08	7.46273e+08	8.18856e+08	7.69138e+08	7.95991e+08	7.94662e+08	1.04911e+08	9.70553e+07	9.50427e+07	1.00983e+08	9.6049e+07	9.99767e+07	9.90029e+07	6.6947e+08	6.82356e+08	6.41148e+08	6.75913e+08	6.61752e+08	6.55309e+08	6.64324e+08
Inosine	POS	2.40871e+06	1.83328e+06	2.06569e+06	2.121e+06	1.94949e+06	2.2372e+06	2.10256e+06	24339	59286	25719.7	41812.5	42502.8	25029.3	36448.2	654387	1.68722e+07	1.73568e+07	8.76328e+06	1.71145e+07	9.00557e+06	1.16278e+07
Nicotinate	NEG	854407	806473	737551	830440	772012	795979	799477	1.34836e+06	1.18865e+06	1.11433e+06	1.2685e+06	1.15149e+06	1.23135e+06	1.21711e+06	165559	203061	167909	184310	185485	166734	178843
Creatinine	NEG	8.81105e+07	8.59559e+07	6.97374e+07	8.70332e+07	7.78467e+07	7.89239e+07	8.12679e+07	1.03494e+07	1.05933e+07	9.27748e+06	1.04714e+07	9.9354e+06	9.81343e+06	1.00734e+07	1.83772e+07	8.84082e+07	1.75711e+07	5.33927e+07	5.29896e+07	1.79741e+07	4.14522e+07
Leucylphenylalanine	POS	1.24925e+06	1.19716e+06	905381	1.2232e+06	1.05127e+06	1.07732e+06	1.11726e+06	611703	653568	694360	632636	673964	653032	653210	961000	978104	1.07132e+06	969552	1.02471e+06	1.01616e+06	1.00348e+06
Pyruvate	NEG	8.4722e+08	7.64986e+08	7.39493e+08	8.06103e+08	7.52239e+08	7.93356e+08	7.839e+08	5.69095e+07	3.92381e+07	3.80421e+07	4.80738e+07	3.86401e+07	4.74758e+07	4.47299e+07	5.01199e+08	5.85027e+08	4.57539e+08	5.43113e+08	5.21283e+08	4.79369e+08	5.14589e+08
Caproic acid	NEG	2.28251e+06	2.61428e+06	1.89623e+06	2.4484e+06	2.25526e+06	2.08937e+06	2.26434e+06	2.18546e+06	1.84344e+06	1.43006e+06	2.01445e+06	1.63675e+06	1.80776e+06	1.81966e+06	2.1742e+06	2.2767e+06	2.06352e+06	2.22545e+06	2.17011e+06	2.11886e+06	2.17147e+06
Ethyl 4-hydroxybenzoate	NEG	1.09408e+07	9.63667e+06	8.49179e+06	1.02887e+07	9.06423e+06	9.71629e+06	9.68975e+06	1.44836e+07	1.37778e+07	1.34721e+07	1.41307e+07	1.3625e+07	1.39779e+07	1.39112e+07	297928	311659	290967	304794	301313	294447	300185
Ethyl 3-hydroxybenzoate	NEG	1.09408e+07	9.63667e+06	8.49179e+06	1.02887e+07	9.06423e+06	9.71629e+06	9.68975e+06	1.44836e+07	1.37778e+07	1.34721e+07	1.41307e+07	1.3625e+07	1.39779e+07	1.39112e+07	297928	311659	290967	304794	301313	294447	300185
Denticetic-acid	NEG	694633	615683	750531	655158	683107	722582	686949	1.38333e+06	1.44014e+06	1.38175e+06	1.41174e+06	1.41095e+06	1.38254e+06	1.40174e+06	643338	690118	715999	666728	703059	679669	683152
Valproic acid	NEG	4.41243e+06	6.60539e+06	4.22519e+06	5.50891e+06	5.41529e+06	4.31881e+06	5.081e+06	7.27267e+06	5.82518e+06	6.28936e+06	6.54892e+06	6.05727e+06	6.78101e+06	6.4624e+06	3.35351e+06	3.8243e+06	3.39805e+06	3.5889e+06	3.61117e+06	3.37578e+06	3.52528e+06
9-Oxo-10(E),12(E)-octadecadienoic acid	NEG	2.48781e+06	2.1508e+06	2.13963e+06	2.31931e+06	2.14522e+06	2.31372e+06	2.25941e+06	5.15099e+06	5.88011e+06	5.68054e+06	5.51555e+06	5.78033e+06	5.41577e+06	5.57055e+06	1.13506e+06	1.73832e+06	662290	1.43669e+06	1.2003e+06	898676	1.17856e+06
Uridine 5'-diphosphoglucuronic acid (UDP-glucuronate)	NEG	880860	541765	820118	711312	680941	850489	747581	0	0	0	0	0	0	0	211063	226759	191063	218911	208911	201063	209628
Mannose 1-phosphate	NEG	5.01542e+08	3.31001e+08	3.66473e+08	4.16272e+08	3.48737e+08	4.34008e+08	3.99672e+08	2.54643e+07	1.93828e+07	1.0424e+07	2.24235e+07	1.49034e+07	1.79441e+07	1.84237e+07	1.87891e+08	2.09566e+08	1.91607e+08	1.98728e+08	2.00587e+08	1.89749e+08	1.96355e+08
Maltotriose	POS	677180	618367	857460	647773	737914	767320	717669	460677	524708	405297	492692	465002	432987	463561	161921	209009	132013	185465	170511	146967	167648
Isocitric acid	NEG	1.43655e+07	1.31595e+07	1.09927e+07	1.37625e+07	1.20761e+07	1.26791e+07	1.28392e+07	4.64003e+07	1.23395e+07	1.67372e+07	2.93699e+07	1.45383e+07	3.15688e+07	2.5159e+07	9.23726e+06	1.43261e+07	9.09342e+06	1.17817e+07	1.17098e+07	9.16534e+06	1.08856e+07
Arg-Ala	POS	3.43235e+07	2.58544e+07	2.65062e+07	3.00889e+07	2.61803e+07	3.04148e+07	2.88947e+07	2.70403e+06	2.76652e+06	2.22339e+06	2.73528e+06	2.49496e+06	2.46371e+06	2.56465e+06	2.49275e+07	2.53709e+07	2.17944e+07	2.51492e+07	2.35827e+07	2.3361e+07	2.40309e+07
N-Acetylaspartic acid	NEG	1.64145e+07	1.64839e+07	1.61225e+07	1.64492e+07	1.63032e+07	1.62685e+07	1.63403e+07	537299	484400	414322	510849	449361	475811	478674	1.59081e+07	1.57868e+07	1.28621e+07	1.58475e+07	1.43245e+07	1.43851e+07	1.48524e+07
Trehalose	POS	2.2007e+07	2.0183e+07	2.25324e+07	2.1095e+07	2.13577e+07	2.22697e+07	2.15741e+07	3.9881e+07	3.84631e+07	3.8195e+07	3.91721e+07	3.83291e+07	3.9038e+07	3.88464e+07	2.0891e+06	2.13082e+06	1.73045e+06	2.10996e+06	1.93063e+06	1.90978e+06	1.98346e+06
Creatine	NEG	1.05972e+08	9.56597e+07	8.9467e+07	1.00816e+08	9.25634e+07	9.77195e+07	9.70329e+07	857636	783523	753764	820579	768643	805700	798307	7.5679e+07	7.81685e+07	6.65397e+07	7.69237e+07	7.23541e+07	7.11093e+07	7.34624e+07
Pyridoxamine	POS	2.14221e+06	3.31127e+06	1.90492e+06	2.72674e+06	2.6081e+06	2.02357e+06	2.4528e+06	994597	690312	398680	842454	544496	696638	694530	2.4674e+06	2.66607e+06	1.43345e+06	2.56674e+06	2.04976e+06	1.95042e+06	2.18897e+06
Stachydrine	POS	2.17296e+07	2.04763e+07	1.86884e+07	2.11029e+07	1.95823e+07	2.0209e+07	2.02981e+07	6.55523e+06	6.30526e+06	6.17913e+06	6.43025e+06	6.2422e+06	6.36718e+06	6.34654e+06	1.65532e+07	1.68127e+07	1.5829e+07	1.66829e+07	1.63209e+07	1.61911e+07	1.63983e+07
Isoleucine	NEG	5.32054e+07	4.84023e+07	7.41728e+07	5.08038e+07	6.12875e+07	6.36891e+07	5.85935e+07	5.54251e+06	8.61782e+06	8.0143e+06	7.08017e+06	8.31606e+06	6.7784e+06	7.39154e+06	3.3406e+07	3.72957e+07	3.03936e+07	3.53508e+07	3.38446e+07	3.18998e+07	3.36984e+07
Tyrosylalanine	NEG	1.08191e+06	1.3378e+06	911806	1.20985e+06	1.1248e+06	996856	1.1105e+06	38571.1	50524.6	48603.5	44547.8	49564	43587.3	45899.7	703784	796022	612516	749903	704269	658150	704107
Pivagabine	POS	4.84787e+06	479279	1.78507e+06	2.66358e+06	1.13217e+06	3.31647e+06	2.37074e+06	706337	5.23294e+06	818028	2.96964e+06	3.02548e+06	762183	2.25243e+06	497065	627320	2.14535e+06	562193	1.38634e+06	1.32121e+06	1.08991e+06
Deoxycytidine	POS	582700	559961	381527	571331	470744	482114	508063	258830	226334	210840	242582	218587	234835	232001	342209	600253	215833	471231	408043	279021	386098
Phe-Leu	NEG	1.96713e+06	1.75498e+06	1.59393e+06	1.86105e+06	1.67445e+06	1.78053e+06	1.77201e+06	140154	257145	107229	198650	182187	123692	168176	1.44386e+06	1.3376e+06	1.54406e+06	1.39073e+06	1.44083e+06	1.49396e+06	1.44184e+06
Hypoxanthine	POS	1.31363e+08	5.44759e+07	5.45724e+07	9.29192e+07	5.45241e+07	9.29675e+07	8.01369e+07	6.13788e+06	6.38786e+06	3.70154e+06	6.26287e+06	5.0447e+06	4.91971e+06	5.40909e+06	7.97605e+07	6.01433e+07	6.10991e+07	6.99519e+07	6.06212e+07	7.04298e+07	6.7001e+07
3-Methyluridine	NEG	6.94415e+06	6.222e+06	5.57081e+06	6.58307e+06	5.8964e+06	6.25748e+06	6.24565e+06	3.41522e+06	3.09334e+06	3.03008e+06	3.25428e+06	3.06171e+06	3.22265e+06	3.17955e+06	3.26348e+06	3.44838e+06	2.7916e+06	3.35593e+06	3.11999e+06	3.02754e+06	3.16782e+06
Nimorazole	POS	2.93221e+06	3.85517e+06	606137	3.39369e+06	2.23065e+06	1.76917e+06	2.46451e+06	3.04801e+06	3.32146e+06	949641	3.18474e+06	2.13555e+06	1.99883e+06	2.43971e+06	154407	102777	4.97667e+06	51388.5	2.53973e+06	2.48834e+06	1.71888e+06
Dihydrouracil	NEG	2.59864e+06	2.49368e+06	2.25511e+06	2.54616e+06	2.37439e+06	2.42687e+06	2.44914e+06	1.54136e+06	1.44187e+06	1.2162e+06	1.49162e+06	1.32903e+06	1.37878e+06	1.39981e+06	2.0941e+06	2.04326e+06	1.55245e+06	2.06868e+06	1.79786e+06	1.82328e+06	1.8966e+06
12-Methyltridecanoic acid	NEG	2.31769e+06	2.1697e+06	2.78305e+06	2.2437e+06	2.47637e+06	2.55037e+06	2.42348e+06	2.05181e+06	2.94249e+06	2.37201e+06	2.49715e+06	2.65725e+06	2.21191e+06	2.45544e+06	5.01174e+06	3.96676e+06	3.13742e+06	4.48925e+06	3.55209e+06	4.07458e+06	4.03864e+06
Vanillin	NEG	3.79515e+06	3.67253e+06	3.47524e+06	3.73384e+06	3.57388e+06	3.63519e+06	3.64764e+06	6.92434e+06	6.32954e+06	5.88534e+06	6.62694e+06	6.10744e+06	6.40484e+06	6.37974e+06	442581	177683	263567	310132	220625	353074	294610
GDP-glucose	POS	2.42857e+06	2.09584e+06	2.69703e+06	2.2622e+06	2.39643e+06	2.5628e+06	2.40715e+06	23321.3	32485.3	19983	27903.3	26234.2	21652.2	25263.2	1.54499e+06	1.52705e+06	1.4968e+06	1.53602e+06	1.51192e+06	1.52089e+06	1.52295e+06
UDP-galactose	NEG	3.14805e+06	1.27998e+06	1.91223e+06	2.21402e+06	1.5961e+06	2.53014e+06	2.11342e+06	81966.5	80621.8	66239.1	81294.2	73430.5	74102.8	76275.8	615009	675415	494258	645212	584836	554633	594894
Uridine 5'-monophosphate (UMP)	POS	4.87714e+06	4.93359e+06	4.27135e+06	4.90537e+06	4.60247e+06	4.57425e+06	4.69403e+06	829675	662004	497513	745839	579759	663594	663064	2.52533e+06	2.77479e+06	2.52932e+06	2.65006e+06	2.65205e+06	2.52732e+06	2.60981e+06
N,N-Dimethylarginine (ADMA)	POS	2.88685e+06	2.96394e+06	2.37926e+06	2.92539e+06	2.6716e+06	2.63305e+06	2.74335e+06	664583	713173	696678	688878	704925	680630	691478	1.39002e+06	1.40502e+06	1.15246e+06	1.39752e+06	1.27874e+06	1.27124e+06	1.31583e+06
ADP-ribose	NEG	1.35489e+07	7.05855e+06	9.6018e+06	1.03037e+07	8.33017e+06	1.15754e+07	1.00698e+07	107954	80788.8	56102.4	94371.3	68445.6	82028.1	81615	3.91342e+06	4.17362e+06	3.49094e+06	4.04352e+06	3.83228e+06	3.70218e+06	3.85933e+06
Homoserine	NEG	2.03837e+07	1.77632e+07	1.78767e+07	1.90735e+07	1.78199e+07	1.91302e+07	1.86745e+07	1.16152e+06	882602	797305	1.02206e+06	839953	979412	947142	1.07308e+07	1.26085e+07	9.37782e+06	1.16697e+07	1.09932e+07	1.00543e+07	1.09057e+07
N-Acetylcarnosine	NEG	4.56137e+07	4.06508e+07	3.84951e+07	4.31323e+07	3.95729e+07	4.20544e+07	4.15865e+07	156475	97767.3	102635	127121	100201	129555	118959	3.48197e+07	3.86397e+07	2.93083e+07	3.67297e+07	3.3974e+07	3.2064e+07	3.42559e+07
Ectoine	POS	1.21031e+07	1.10552e+07	1.0323e+07	1.15791e+07	1.06891e+07	1.12131e+07	1.11604e+07	559415	520406	538377	539911	529392	548896	539399	8.74174e+06	9.26534e+06	8.62277e+06	9.00354e+06	8.94406e+06	8.68226e+06	8.87662e+06
Gly-Gly-Leu	NEG	3.47247e+06	2.9888e+06	2.90783e+06	3.23064e+06	2.94831e+06	3.19015e+06	3.12303e+06	19970.9	34188.7	31185.7	27079.8	32687.2	25578.3	28448.4	872627	942380	743900	907503	843140	808263	852969
2-Aminoisobutyric acid	NEG	2.63102e+06	2.30531e+06	2.24879e+06	2.46817e+06	2.27705e+06	2.43991e+06	2.39504e+06	0	0	0	0	0	0	0	1.60994e+06	1.80021e+06	1.51059e+06	1.70508e+06	1.6554e+06	1.56026e+06	1.64025e+06
Pipecolic acid	POS	1.07737e+06	1.0579e+06	907175	1.06763e+06	982539	992270	1.01415e+06	430762	474430	422215	452596	448322	426488	442469	705784	752533	742016	729158	747274	723900	733444
Glycylleucine	NEG	3.13919e+06	3.06508e+06	2.73878e+06	3.10213e+06	2.90193e+06	2.93898e+06	2.98101e+06	148741	134656	118156	141698	126406	133449	133851	1.57028e+06	1.84041e+06	1.21966e+06	1.70535e+06	1.53003e+06	1.39497e+06	1.54345e+06
Cytidine	POS	1.60952e+07	1.31276e+07	9.89655e+06	1.46114e+07	1.15121e+07	1.29959e+07	1.30398e+07	1.2409e+07	1.21902e+07	1.13462e+07	1.22996e+07	1.17682e+07	1.18776e+07	1.19818e+07	1.85444e+06	1.69297e+06	1.64109e+06	1.7737e+06	1.66703e+06	1.74776e+06	1.7295e+06
Leu-Leu	NEG	1.95163e+07	1.73047e+07	1.69151e+07	1.84105e+07	1.71099e+07	1.82157e+07	1.7912e+07	1.23819e+06	1.01095e+06	932537	1.12457e+06	971746	1.08537e+06	1.06056e+06	1.17523e+07	1.33318e+07	1.05201e+07	1.2542e+07	1.19259e+07	1.11362e+07	1.1868e+07
Adenosine	POS	4.38532e+06	4.0139e+06	4.61305e+06	4.19961e+06	4.31347e+06	4.49918e+06	4.33742e+06	4.33467e+06	4.29248e+06	4.97792e+06	4.31357e+06	4.6352e+06	4.65629e+06	4.53502e+06	2.31439e+06	2.23128e+06	2.10102e+06	2.27284e+06	2.16615e+06	2.2077e+06	2.21556e+06
Cordycepin	POS	9.52689e+06	7.89806e+06	6.29507e+06	8.71247e+06	7.09656e+06	7.91098e+06	7.90667e+06	1.44035e+07	1.46271e+07	1.48431e+07	1.45153e+07	1.47351e+07	1.46233e+07	1.46246e+07	541569	77960.6	285089	309765	181525	413329	301540
5'-Methylthioadenosine	POS	2.6877e+06	8.00366e+06	6.92155e+06	5.34568e+06	7.4626e+06	4.80462e+06	5.87097e+06	1.44922e+06	1.57772e+06	1.40515e+06	1.51347e+06	1.49144e+06	1.42719e+06	1.47737e+06	5.79702e+06	5.92344e+06	5.17667e+06	5.86023e+06	5.55005e+06	5.48685e+06	5.63238e+06
Nicotinamide	POS	6.44211e+07	4.07236e+07	3.74899e+07	5.25724e+07	3.91067e+07	5.09555e+07	4.75449e+07	1.51435e+06	1.46292e+06	1.19828e+06	1.48863e+06	1.3306e+06	1.35631e+06	1.39185e+06	5.34045e+07	5.41261e+07	3.01334e+07	5.37653e+07	4.21298e+07	4.1769e+07	4.5888e+07
Syringaldehyde	POS	2.24951e+06	1.94473e+06	1.93856e+06	2.09712e+06	1.94165e+06	2.09404e+06	2.04427e+06	2.80024e+06	2.4296e+06	2.26469e+06	2.61492e+06	2.34714e+06	2.53246e+06	2.49817e+06	4.04286e+06	4.53697e+06	4.94461e+06	4.28991e+06	4.74079e+06	4.49373e+06	4.50815e+06
Hexaethylene glycol	POS	2.66511e+06	1.69309e+06	1.48955e+06	2.1791e+06	1.59132e+06	2.07733e+06	1.94925e+06	1.00891e+06	475842	401927	742373	438884	705416	628891	1.47987e+06	1.06152e+06	1.21823e+06	1.27069e+06	1.13987e+06	1.34905e+06	1.2532e+06
Lumichrome	NEG	1.01164e+07	9.72932e+06	8.07835e+06	9.92288e+06	8.90384e+06	9.0974e+06	9.30804e+06	2.23859e+06	2.16984e+06	2.05716e+06	2.20422e+06	2.1135e+06	2.14788e+06	2.1552e+06	5.5638e+06	5.86511e+06	5.14921e+06	5.71445e+06	5.50716e+06	5.3565e+06	5.52604e+06
Brevianamide F	NEG	705844	600972	598695	653408	599833	652270	635170	200945	183510	240463	192227	211986	220704	208306	679832	782209	637685	731020	709947	658758	699908
Isovanillin	NEG	3.79515e+06	3.67253e+06	3.47524e+06	3.73384e+06	3.57388e+06	3.63519e+06	3.64764e+06	6.92434e+06	6.32954e+06	5.88534e+06	6.62694e+06	6.10744e+06	6.40484e+06	6.37974e+06	442581	177683	263567	310132	220625	353074	294610
sn-Glycerol 1-phosphate	NEG	2.35616e+07	1.95708e+07	1.91568e+07	2.15662e+07	1.93638e+07	2.13592e+07	2.0763e+07	1.34018e+06	1.08836e+06	710336	1.21427e+06	899346	1.02526e+06	1.04629e+06	1.05813e+07	1.18645e+07	1.02723e+07	1.12229e+07	1.10684e+07	1.04268e+07	1.0906e+07
Argininosuccinic acid	POS	8.75825e+06	4.69192e+06	3.89065e+06	6.72508e+06	4.29129e+06	6.32445e+06	5.78027e+06	5.25669e+06	5.60975e+06	5.15872e+06	5.43322e+06	5.38423e+06	5.2077e+06	5.34172e+06	445119	365807	153402	405463	259605	299261	321443
Aspartate	POS	5.9546e+06	5.40189e+06	5.17997e+06	5.67825e+06	5.29093e+06	5.56729e+06	5.51216e+06	992696	883316	805393	938006	844355	899045	893802	3.46595e+06	3.63306e+06	3.19521e+06	3.54951e+06	3.41413e+06	3.33058e+06	3.43141e+06
Sucrose	POS	2.2007e+07	2.0183e+07	2.25324e+07	2.1095e+07	2.13577e+07	2.22697e+07	2.15741e+07	3.9881e+07	3.84631e+07	3.8195e+07	3.91721e+07	3.83291e+07	3.9038e+07	3.88464e+07	2.0891e+06	2.13082e+06	1.73045e+06	2.10996e+06	1.93063e+06	1.90978e+06	1.98346e+06
2-Ketogluconic acid	NEG	2.67825e+06	1.95147e+06	2.27921e+06	2.31486e+06	2.11534e+06	2.47873e+06	2.30298e+06	1.46663e+06	1.27203e+06	992490	1.36933e+06	1.13226e+06	1.22956e+06	1.24372e+06	222787	333016	473134	277901	403075	347960	342979
Glycerophosphocholine	POS	5.59343e+08	4.75112e+08	4.42103e+08	5.17227e+08	4.58607e+08	5.00723e+08	4.92186e+08	1.52865e+07	1.50805e+07	1.28729e+07	1.51835e+07	1.39767e+07	1.40797e+07	1.44133e+07	3.72627e+08	3.87587e+08	3.38502e+08	3.80107e+08	3.63044e+08	3.55565e+08	3.66239e+08
beta-Guanidinopropionic acid	NEG	1.05972e+08	9.56597e+07	8.9467e+07	1.00816e+08	9.25634e+07	9.77195e+07	9.70329e+07	857636	783523	753764	820579	768643	805700	798307	7.5679e+07	7.81685e+07	6.65397e+07	7.69237e+07	7.23541e+07	7.11093e+07	7.34624e+07
Thr-Leu	NEG	5.99997e+06	5.53931e+06	4.78665e+06	5.76964e+06	5.16298e+06	5.39331e+06	5.44197e+06	16699.8	12847.5	25962.5	14773.6	19405	21331.1	18503.3	2.843e+06	3.28711e+06	2.47119e+06	3.06505e+06	2.87915e+06	2.65709e+06	2.8671e+06
Guanine	NEG	690965	603905	650583	647435	627244	670774	648484	256112	267178	247841	261645	257509	251976	257044	372583	452220	362084	412401	407152	367334	395629
Ginsenoside Rg6	POS	143763	148961	148081	146362	148521	145922	146935	961133	843746	818278	902440	831012	889705	874386	0	0	0	0	0	0	0
2-Hydroxybutyric acid	NEG	1.07754e+07	9.73685e+06	9.72777e+06	1.02561e+07	9.73231e+06	1.02516e+07	1.008e+07	1.8026e+06	2.30616e+06	3.04836e+06	2.05438e+06	2.67726e+06	2.42548e+06	2.38571e+06	8.42434e+06	8.87382e+06	7.82234e+06	8.64908e+06	8.34808e+06	8.12334e+06	8.3735e+06
4-Ethoxybenzoic acid	NEG	5.74044e+06	4.81563e+06	4.65765e+06	5.27804e+06	4.73664e+06	5.19905e+06	5.07124e+06	1.30406e+06	1.03488e+06	1.07043e+06	1.16947e+06	1.05265e+06	1.18724e+06	1.13646e+06	3.38345e+06	3.58236e+06	2.83611e+06	3.4829e+06	3.20924e+06	3.10978e+06	3.26731e+06
3-Methyl-1H-pyrazole-4-carbaldehyde	POS	1.10062e+07	9.05803e+06	7.83406e+06	1.00321e+07	8.44605e+06	9.42014e+06	9.29944e+06	1.64455e+06	7.47876e+06	1.83524e+06	4.56165e+06	4.657e+06	1.7399e+06	3.65285e+06	1.27264e+07	8.31292e+06	8.27064e+06	1.05197e+07	8.29178e+06	1.04985e+07	9.76999e+06
Isocaproic acid	NEG	2.28251e+06	2.61428e+06	1.89623e+06	2.4484e+06	2.25526e+06	2.08937e+06	2.26434e+06	2.18546e+06	1.84344e+06	1.43006e+06	2.01445e+06	1.63675e+06	1.80776e+06	1.81966e+06	2.1742e+06	2.2767e+06	2.06352e+06	2.22545e+06	2.17011e+06	2.11886e+06	2.17147e+06
13(S)-HpOTrE	NEG	1.16513e+06	1.44502e+06	879262	1.30507e+06	1.16214e+06	1.02219e+06	1.16313e+06	3.39899e+06	2.75066e+06	4.08614e+06	3.07483e+06	3.4184e+06	3.74257e+06	3.41193e+06	295307	261722	244455	278515	253089	269881	267161
gamma-Glutamylglutamine	POS	1.87363e+06	1.53333e+06	1.27274e+06	1.70348e+06	1.40303e+06	1.57318e+06	1.5599e+06	363828	561419	357938	462623	459678	360883	427728	864622	895641	800640	880132	848141	832631	853635
Glutamate	POS	2.46486e+06	3.08901e+06	2.24279e+06	2.77694e+06	2.6659e+06	2.35383e+06	2.59889e+06	414660	610907	371129	512783	491018	392894	465565	2.2169e+06	2.99358e+06	2.78084e+06	2.60524e+06	2.88721e+06	2.49887e+06	2.66377e+06
Melibiose	NEG	1.09101e+06	925659	997668	1.00834e+06	961663	1.04434e+06	1.00478e+06	4.08828e+06	3.5225e+06	3.32187e+06	3.80539e+06	3.42219e+06	3.70507e+06	3.64422e+06	668885	771094	45980.7	719990	408537	357433	495320
Turanose	NEG	1.09101e+06	925659	997668	1.00834e+06	961663	1.04434e+06	1.00478e+06	4.08828e+06	3.5225e+06	3.32187e+06	3.80539e+06	3.42219e+06	3.70507e+06	3.64422e+06	668885	771094	45980.7	719990	408537	357433	495320
myo-Inositol	NEG	7.37768e+07	5.87573e+07	5.95808e+07	6.62671e+07	5.9169e+07	6.66788e+07	6.40383e+07	2.91687e+07	2.60927e+07	2.42281e+07	2.76307e+07	2.51604e+07	2.66984e+07	2.64965e+07	2.99694e+07	3.30662e+07	2.65868e+07	3.15178e+07	2.98265e+07	2.82781e+07	2.98741e+07
Ala-Gln	NEG	1.79432e+06	1.68313e+06	1.61263e+06	1.73873e+06	1.64788e+06	1.70348e+06	1.69669e+06	4389.7	6622.48	6755.27	2194.85	3377.64	5572.48	4818.74	2.16189e+06	2.40607e+06	2.1213e+06	2.28398e+06	2.26368e+06	2.14159e+06	2.22975e+06
4-Hydroxyisoleucine	NEG	4.23492e+06	3.7693e+06	3.84605e+06	4.00211e+06	3.80768e+06	4.04049e+06	3.95009e+06	23731	17617.9	11231.8	20674.5	14424.9	17481.4	17526.9	2.89344e+06	3.18353e+06	2.57393e+06	3.03849e+06	2.87873e+06	2.73369e+06	2.88364e+06
3-Amino-4-methylpentanoic acid	NEG	5.32054e+07	4.84023e+07	7.41728e+07	5.08038e+07	6.12875e+07	6.36891e+07	5.85935e+07	5.54251e+06	8.61782e+06	8.0143e+06	7.08017e+06	8.31606e+06	6.7784e+06	7.39154e+06	3.3406e+07	3.72957e+07	3.03936e+07	3.53508e+07	3.38446e+07	3.18998e+07	3.36984e+07
3-Hydroxybutyric acid	NEG	4.08917e+06	4.06956e+06	3.95914e+06	4.07936e+06	4.01435e+06	4.02415e+06	4.03929e+06	666487	657938	683577	662212	670758	675032	669334	3.40941e+06	3.46463e+06	3.02063e+06	3.43702e+06	3.24263e+06	3.21502e+06	3.29822e+06
Pseudouridine	NEG	1.63909e+06	979950	1.36431e+06	1.30952e+06	1.17213e+06	1.5017e+06	1.32778e+06	1.60484e+06	83591	1.33026e+06	844218	706923	1.46755e+06	1.00623e+06	174865	266230	36686.6	220548	151459	105776	159261
Isonicotinic acid	POS	1.25472e+06	905570	757816	1.08014e+06	831693	1.00627e+06	972701	1.47982e+06	1.75727e+06	1.61899e+06	1.61854e+06	1.68813e+06	1.54941e+06	1.61869e+06	949383	983522	824132	966453	903827	886758	919012
Oxypurinol	NEG	1.08877e+08	1.03334e+08	9.90608e+07	1.06106e+08	1.01197e+08	1.03969e+08	1.03757e+08	3.47045e+06	3.51635e+06	3.13648e+06	3.4934e+06	3.32641e+06	3.30346e+06	3.37443e+06	6.68578e+07	7.91884e+07	6.17954e+07	7.30231e+07	7.04919e+07	6.43266e+07	6.92805e+07
1-Methylguanosine	POS	4.19722e+06	4.75035e+06	4.56696e+06	4.47379e+06	4.65865e+06	4.38209e+06	4.50484e+06	917099	866595	847338	891847	856967	882219	877011	3.65194e+06	3.58876e+06	3.62621e+06	3.62035e+06	3.60749e+06	3.63908e+06	3.6223e+06
Glucono-1,5-lactone	NEG	1.73279e+06	1.59911e+06	1.60923e+06	1.66595e+06	1.60417e+06	1.67101e+06	1.64704e+06	2.4528e+06	2.33707e+06	2.20752e+06	2.39494e+06	2.2723e+06	2.33016e+06	2.33246e+06	676153	842349	195171	759251	518760	435662	571224
2-Hydroxycinnamic acid	NEG	1.46123e+07	1.3687e+07	1.22393e+07	1.41497e+07	1.29632e+07	1.34258e+07	1.35129e+07	3.29139e+07	2.89329e+07	2.5836e+07	3.09234e+07	2.73844e+07	2.9375e+07	2.92276e+07	1.08664e+06	1.40198e+06	1.14109e+06	1.24431e+06	1.27154e+06	1.11387e+06	1.2099e+06
Daltogen	POS	187971	127003	125711	157487	126357	156841	146895	2.00839e+06	1.96998e+06	1.86573e+06	1.98918e+06	1.91785e+06	1.93706e+06	1.94803e+06	46697.1	40022.2	43709.7	43359.7	20011.1	23348.5	36191.4
Arabinono-1,4-lactone	NEG	1.07246e+06	635465	958974	853965	797220	1.01572e+06	888968	2.0098e+07	1.05221e+06	1.19539e+06	1.05751e+07	1.1238e+06	1.06467e+07	7.44853e+06	871791	833073	950255	852432	891664	911023	885039
Thymine	NEG	2.08916e+06	1.81383e+06	1.77846e+06	1.95149e+06	1.79614e+06	1.93381e+06	1.89382e+06	1.35645e+06	1.25347e+06	1.23933e+06	1.30496e+06	1.2464e+06	1.29789e+06	1.28308e+06	886525	949737	799267	918131	874502	842896	878510
Eplerenone	POS	5.49514e+06	5.72592e+07	7.55772e+06	3.13772e+07	3.24085e+07	6.52643e+06	2.34374e+07	8.69415e+06	7.70165e+06	9.62023e+06	8.1979e+06	8.66094e+06	9.15719e+06	8.67201e+06	7.18469e+06	4.65106e+06	5.42461e+06	5.91787e+06	5.03784e+06	6.30465e+06	5.75345e+06
Cytidine 5'-monophosphate (CMP)	POS	1.46152e+06	1.16391e+06	1.24416e+06	1.31271e+06	1.20403e+06	1.35284e+06	1.28986e+06	465234	343008	414388	404121	378698	439811	407543	563020	1.7159e+06	892279	1.13946e+06	1.30409e+06	727649	1.05707e+06
3-Hydroxybutyrylcarnitine (Car(4:0-O))	POS	8.21631e+06	8.36335e+06	8.12313e+06	8.28983e+06	8.24324e+06	8.16972e+06	8.23426e+06	857774	207843	267595	532808	237719	562684	444404	7.25937e+06	7.71332e+06	6.58293e+06	7.48634e+06	7.14813e+06	6.92115e+06	7.18521e+06
Glycolate	NEG	4.75085e+06	5.01242e+06	4.99371e+06	4.88164e+06	5.00306e+06	4.87228e+06	4.91899e+06	3.45571e+06	3.26274e+06	2.96289e+06	3.35922e+06	3.11281e+06	3.2093e+06	3.22711e+06	3.61189e+06	1.27469e+06	1.13517e+06	2.44329e+06	1.20493e+06	2.37353e+06	2.00725e+06
Tiglylcarnitine (Car(5:1))	POS	3.98079e+06	3.32822e+06	3.2069e+06	3.6545e+06	3.26756e+06	3.59385e+06	3.5053e+06	79147.1	3321.36	3475.46	41234.2	3398.41	41311.3	28648	2.32661e+06	2.50175e+06	1.97134e+06	2.41418e+06	2.23654e+06	2.14898e+06	2.26657e+06
2'-O-Methylguanosine	POS	4.19722e+06	4.75035e+06	4.56696e+06	4.47379e+06	4.65865e+06	4.38209e+06	4.50484e+06	917099	866595	847338	891847	856967	882219	877011	3.65194e+06	3.58876e+06	3.62621e+06	3.62035e+06	3.60749e+06	3.63908e+06	3.6223e+06
5'-Deoxyadenosine	POS	9.52689e+06	7.89806e+06	6.29507e+06	8.71247e+06	7.09656e+06	7.91098e+06	7.90667e+06	1.44035e+07	1.46271e+07	1.48431e+07	1.45153e+07	1.47351e+07	1.46233e+07	1.46246e+07	541569	77960.6	285089	309765	181525	413329	301540
13(S)-HODE	NEG	8.53736e+06	7.65824e+06	6.70149e+06	8.0978e+06	7.17987e+06	7.61943e+06	7.63237e+06	1.58217e+07	1.55831e+07	1.52688e+07	1.57024e+07	1.54259e+07	1.55452e+07	1.55579e+07	2.104e+06	2.90726e+06	2.11881e+06	2.50563e+06	2.51303e+06	2.11141e+06	2.37669e+06
2,5-Dihydroxyacetophenone	NEG	3.79515e+06	3.67253e+06	3.47524e+06	3.73384e+06	3.57388e+06	3.63519e+06	3.64764e+06	6.92434e+06	6.32954e+06	5.88534e+06	6.62694e+06	6.10744e+06	6.40484e+06	6.37974e+06	442581	177683	263567	310132	220625	353074	294610
4-Methylquinolin-2-ol	NEG	8.7413e+06	9.40774e+06	8.14864e+06	9.07452e+06	8.77819e+06	8.44497e+06	8.7659e+06	2.44463e+06	2.68667e+06	2.84013e+06	2.56565e+06	2.7634e+06	2.64238e+06	2.65715e+06	9.82576e+06	1.04032e+07	9.60915e+06	1.01145e+07	1.00062e+07	9.71745e+06	9.94603e+06
Tris(2,4-di-tert-butylphenyl)phosphate	POS	1.33108e+07	1.43679e+07	1.22159e+07	1.38393e+07	1.32919e+07	1.27634e+07	1.32982e+07	1.27452e+07	1.66047e+07	1.58361e+07	1.46749e+07	1.62204e+07	1.42906e+07	1.5062e+07	1.46663e+07	1.39707e+07	1.49822e+07	1.43185e+07	1.44764e+07	1.48242e+07	1.45397e+07
Ala-Glu	POS	7.32122e+06	5.50898e+06	4.77321e+06	6.4151e+06	5.14109e+06	6.04722e+06	5.8678e+06	213786	196557	218474	205171	207516	216130	209606	4.66657e+06	4.56346e+06	4.07572e+06	4.61501e+06	4.31959e+06	4.37114e+06	4.43525e+06
Galactose	POS	1.80413e+06	1.88028e+06	1.84201e+06	1.84221e+06	1.86114e+06	1.82307e+06	1.84214e+06	3.62559e+06	3.55392e+06	3.42013e+06	3.58976e+06	3.48702e+06	3.52286e+06	3.53321e+06	1.8113e+06	1.37727e+06	1.76864e+06	1.59429e+06	1.57296e+06	1.78997e+06	1.65241e+06
Hygric acid	POS	1.07737e+06	1.0579e+06	907175	1.06763e+06	982539	992270	1.01415e+06	430762	474430	422215	452596	448322	426488	442469	705784	752533	742016	729158	747274	723900	733444
Tryptophan	NEG	1.16189e+07	1.05085e+07	1.03458e+07	1.10637e+07	1.04271e+07	1.09824e+07	1.08244e+07	1.27191e+06	1.16507e+06	899204	1.21849e+06	1.03214e+06	1.08555e+06	1.11206e+06	6.78803e+06	7.20444e+06	6.01141e+06	6.99623e+06	6.60792e+06	6.39972e+06	6.66796e+06
Fructose	NEG	1.124e+08	1.04108e+08	8.93129e+07	1.08254e+08	9.67103e+07	1.00856e+08	1.0194e+08	9.5721e+07	8.62595e+07	8.05385e+07	9.09903e+07	8.3399e+07	8.81298e+07	8.75064e+07	1.86507e+07	2.05079e+07	1.69455e+07	1.95793e+07	1.87267e+07	1.77981e+07	1.87014e+07
Thr-Phe	POS	564888	1.32189e+06	434501	943388	878195	499694	773759	73153.4	79465.8	58558.7	76309.6	69012.3	65856	70392.6	288047	1.10437e+06	237831	696207	671099	262939	543415
3'-O-methylcytidine	POS	1.73903e+06	1.80985e+06	1.44212e+06	1.77444e+06	1.62598e+06	1.59058e+06	1.66367e+06	1.62677e+06	1.47873e+06	1.36627e+06	1.55275e+06	1.4225e+06	1.49652e+06	1.49059e+06	658329	663809	589617	661069	626713	623973	637252
Adenine	POS	3.44317e+06	866949	1.29087e+06	2.15506e+06	1.07891e+06	2.36702e+06	1.867e+06	1.68076e+07	1.64581e+07	1.54346e+07	1.66329e+07	1.59463e+07	1.61211e+07	1.62334e+07	0	0	0	0	0	0	0
N-Acetylhistamine	POS	1.47057e+07	1.26429e+07	1.14684e+07	1.36743e+07	1.20557e+07	1.30871e+07	1.2939e+07	295515	304931	248104	300223	276517	271809	282850	8.40123e+06	8.94792e+06	7.26756e+06	8.67458e+06	8.10774e+06	7.8344e+06	8.20557e+06
Pseudoginsenoside RT5	POS	1.92934e+06	1.66121e+06	1.56689e+06	1.79527e+06	1.61405e+06	1.74811e+06	1.71914e+06	3.63152e+06	3.45577e+06	3.27309e+06	3.54365e+06	3.36443e+06	3.4523e+06	3.45346e+06	0	0	0	0	0	0	0
Trapidil	POS	319635	298730	244005	309183	271368	281820	287457	234037	619908	62407.1	426973	341158	148222	305451	207858	201467	1.26308e+06	204662	732272	735467	557467
3,5-Dihydroxyacetophenone	NEG	3.79515e+06	3.67253e+06	3.47524e+06	3.73384e+06	3.57388e+06	3.63519e+06	3.64764e+06	6.92434e+06	6.32954e+06	5.88534e+06	6.62694e+06	6.10744e+06	6.40484e+06	6.37974e+06	442581	177683	263567	310132	220625	353074	294610
Glucosamine 6-phosphate	NEG	3.33541e+06	1.81833e+06	2.16274e+06	2.57687e+06	1.99054e+06	2.74908e+06	2.43883e+06	173569	100962	31421.9	137265	66191.8	102496	101984	862088	859313	1.0374e+06	860701	948356	949743	919600
Lysine	POS	2.75481e+07	2.33995e+07	2.28006e+07	2.54738e+07	2.31001e+07	2.51744e+07	2.45828e+07	3.00065e+06	3.00193e+06	2.69835e+06	3.00129e+06	2.85014e+06	2.8495e+06	2.90031e+06	1.80667e+07	1.85975e+07	1.54937e+07	1.83321e+07	1.70456e+07	1.67802e+07	1.7386e+07
Gluconic acid	NEG	1.10266e+07	8.34108e+06	4.55947e+07	9.68382e+06	2.69679e+07	2.83106e+07	2.16541e+07	9.66738e+06	6.64003e+06	8.61219e+06	8.1537e+06	7.62611e+06	9.13978e+06	8.30653e+06	1.58318e+06	2.20503e+06	1.65683e+06	1.8941e+06	1.93093e+06	1.62001e+06	1.81501e+06
N2-Acetyllysine	POS	2.64679e+06	2.33149e+06	2.22273e+06	2.48914e+06	2.27711e+06	2.43476e+06	2.40034e+06	553355	522401	1.04892e+06	537878	785661	801138	708226	1.67818e+06	1.54543e+06	1.57473e+06	1.6118e+06	1.56008e+06	1.62645e+06	1.59945e+06
Acetylcarnitine (Car(2:0))	POS	1.14511e+09	1.11904e+09	1.05943e+09	1.13208e+09	1.08924e+09	1.10227e+09	1.10786e+09	1.58645e+06	1.57743e+06	1.31388e+06	1.58194e+06	1.44565e+06	1.45016e+06	1.49258e+06	8.65712e+08	9.75165e+08	8.92989e+08	9.20439e+08	9.34077e+08	8.79351e+08	9.11289e+08
Mannitol	NEG	1.98562e+07	1.85638e+07	1.78599e+07	1.921e+07	1.82119e+07	1.88581e+07	1.876e+07	6.19315e+06	4.86678e+06	5.13348e+06	5.52996e+06	5.00013e+06	5.66331e+06	5.3978e+06	1.04093e+07	1.25944e+07	9.54744e+06	1.15019e+07	1.10709e+07	9.97838e+06	1.08504e+07
Sorbose	NEG	1.124e+08	1.04108e+08	8.93129e+07	1.08254e+08	9.67103e+07	1.00856e+08	1.0194e+08	9.5721e+07	8.62595e+07	8.05385e+07	9.09903e+07	8.3399e+07	8.81298e+07	8.75064e+07	1.86507e+07	2.05079e+07	1.69455e+07	1.95793e+07	1.87267e+07	1.77981e+07	1.87014e+07
2'-O-methylcytidine	POS	1.73903e+06	1.80985e+06	1.44212e+06	1.77444e+06	1.62598e+06	1.59058e+06	1.66367e+06	1.62677e+06	1.47873e+06	1.36627e+06	1.55275e+06	1.4225e+06	1.49652e+06	1.49059e+06	658329	663809	589617	661069	626713	623973	637252
2-Hydroxy-2-methylbutyric acid	NEG	7.93236e+06	8.03326e+06	7.507e+06	7.98281e+06	7.77013e+06	7.71968e+06	7.82421e+06	0	0	0	0	0	0	0	4.89815e+06	3.1212e+06	4.23118e+06	4.00968e+06	3.67619e+06	4.56466e+06	4.08351e+06
5,6-Dihydroxyindole	POS	7.80544e+06	6.89701e+06	4.82691e+06	7.35123e+06	5.86196e+06	6.31618e+06	6.50979e+06	587253	550985	674602	569119	612794	630927	604280	4.49716e+06	4.4559e+06	3.89936e+06	4.47653e+06	4.17763e+06	4.19826e+06	4.28414e+06
4-Methylsalicylic acid	NEG	3.79515e+06	3.67253e+06	3.47524e+06	3.73384e+06	3.57388e+06	3.63519e+06	3.64764e+06	6.92434e+06	6.32954e+06	5.88534e+06	6.62694e+06	6.10744e+06	6.40484e+06	6.37974e+06	442581	177683	263567	310132	220625	353074	294610
Histidine	NEG	2.21522e+07	1.69333e+07	1.7503e+07	1.95427e+07	1.72181e+07	1.98276e+07	1.88628e+07	294440	292026	260238	293233	276132	277339	282235	1.23894e+07	1.38267e+07	1.13646e+07	1.3108e+07	1.25956e+07	1.1877e+07	1.25269e+07
Gly-Val	NEG	858668	768113	743859	813391	755986	801264	790214	36759.4	40174.3	33751.9	38466.8	36963.1	35255.6	36895.2	435872	518587	414029	477229	466308	424950	456162
Nicotinamide riboside (NR)	POS	917926	976315	1.11647e+06	947121	1.04639e+06	1.0172e+06	1.00357e+06	2.40644e+06	1.4363e+06	2.21085e+06	1.92137e+06	1.82357e+06	2.30865e+06	2.01786e+06	1.09337e+06	1.23392e+06	1.15978e+06	1.16364e+06	1.19685e+06	1.12657e+06	1.16236e+06
N-Acetylmannosamine	POS	911215	877685	440777	894450	659231	675996	743226	833438	790820	750316	812129	770568	791877	791525	285359	372195	131217	328777	251706	208288	262924
Methylguanidine	POS	1.23237e+07	9.30467e+06	1.46427e+07	1.08142e+07	1.19737e+07	1.34832e+07	1.20904e+07	1.54385e+07	1.62465e+07	1.57562e+07	1.58425e+07	1.60014e+07	1.55973e+07	1.58137e+07	1.13342e+07	1.09975e+07	9.72355e+06	1.11659e+07	1.03605e+07	1.05289e+07	1.06851e+07
N-Acetylmethionine	NEG	7.45399e+06	6.72674e+06	5.78508e+06	7.09036e+06	6.25591e+06	6.61953e+06	6.65527e+06	67376.3	60199.3	15353.9	63787.8	37776.6	41365.1	47643.2	3.62944e+06	4.34951e+06	3.20399e+06	3.98948e+06	3.77675e+06	3.41672e+06	3.72765e+06
4-Hydroxyphenylglycolic acid	NEG	1.02058e+07	9.40716e+06	8.83248e+06	9.80648e+06	9.11982e+06	9.51914e+06	9.48182e+06	8.47068e+06	7.79581e+06	7.01905e+06	8.13324e+06	7.40743e+06	7.74487e+06	7.76185e+06	2.31758e+06	2.41932e+06	2.13252e+06	2.36845e+06	2.27592e+06	2.22505e+06	2.28981e+06
gamma-Glutamylglutamic acid	POS	2.58943e+06	1.77632e+06	1.47916e+06	2.18288e+06	1.62774e+06	2.0343e+06	1.9483e+06	431938	487920	397756	459929	442838	414847	439205	1.03171e+06	976816	865135	1.00427e+06	920976	948425	957889
Glycyl-glutamate	POS	4.37376e+06	3.28034e+06	3.30321e+06	3.82705e+06	3.29178e+06	3.83849e+06	3.65244e+06	173591	231513	482575	202552	357044	328083	295893	4.05459e+06	3.57352e+06	3.39241e+06	3.81405e+06	3.48296e+06	3.7235e+06	3.6735e+06
Cellobiose	POS	5.67905e+06	4.07048e+06	4.83791e+06	4.87476e+06	4.45419e+06	5.25848e+06	4.86248e+06	6.12256e+06	5.84537e+06	5.52274e+06	5.98397e+06	5.68405e+06	5.82265e+06	5.83022e+06	477223	500056	2.25268e+06	488640	1.37637e+06	1.36495e+06	1.07665e+06
Diglycine	NEG	3.98765e+06	3.65736e+06	3.77126e+06	3.82251e+06	3.71431e+06	3.87946e+06	3.80543e+06	581013	184772	211085	382893	197928	396049	325623	1.98674e+06	2.45028e+06	1.78837e+06	2.21851e+06	2.11932e+06	1.88756e+06	2.07513e+06
Glucitol	NEG	1.98562e+07	1.85638e+07	1.78599e+07	1.921e+07	1.82119e+07	1.88581e+07	1.876e+07	6.19315e+06	4.86678e+06	5.13348e+06	5.52996e+06	5.00013e+06	5.66331e+06	5.3978e+06	1.04093e+07	1.25944e+07	9.54744e+06	1.15019e+07	1.10709e+07	9.97838e+06	1.08504e+07
Propionylcarnitine (Car(3:0))	POS	8.43577e+07	7.38771e+07	6.28927e+07	7.91174e+07	6.83849e+07	7.36252e+07	7.37092e+07	57188.7	56082.6	68436	56635.7	62259.3	62812.4	60569.1	5.42601e+07	5.59426e+07	4.84974e+07	5.51013e+07	5.222e+07	5.13788e+07	5.29e+07
Butyrylcarnitine (Car(4:0))	POS	5.14534e+08	4.78542e+08	4.1929e+08	4.96538e+08	4.48916e+08	4.66912e+08	4.70789e+08	339419	336494	308153	337957	322324	323786	328022	3.46665e+08	3.63019e+08	3.08852e+08	3.54842e+08	3.35936e+08	3.27758e+08	3.39512e+08
Valerylcarnitine	POS	5.10568e+07	4.83781e+07	3.87395e+07	4.97174e+07	4.35588e+07	4.48981e+07	4.60581e+07	303393	285765	120591	294579	203178	211992	236583	3.74414e+07	3.88317e+07	3.34019e+07	3.81366e+07	3.61168e+07	3.54216e+07	3.65583e+07
Xanthine	NEG	1.08877e+08	1.03334e+08	9.90608e+07	1.06106e+08	1.01197e+08	1.03969e+08	1.03757e+08	3.47045e+06	3.51635e+06	3.13648e+06	3.4934e+06	3.32641e+06	3.30346e+06	3.37443e+06	6.68578e+07	7.91884e+07	6.17954e+07	7.30231e+07	7.04919e+07	6.43266e+07	6.92805e+07
3'-O-Methylguanosine	POS	4.19722e+06	4.75035e+06	4.56696e+06	4.47379e+06	4.65865e+06	4.38209e+06	4.50484e+06	917099	866595	847338	891847	856967	882219	877011	3.65194e+06	3.58876e+06	3.62621e+06	3.62035e+06	3.60749e+06	3.63908e+06	3.6223e+06
N-Lactoylphenylalanine	NEG	8.29751e+06	8.01409e+06	7.98498e+06	8.1558e+06	7.99954e+06	8.14124e+06	8.09886e+06	77516.6	95570.4	81451.9	86543.5	88511.2	79484.3	84846.3	6.54036e+06	6.51208e+06	5.57683e+06	6.52622e+06	6.04446e+06	6.0586e+06	6.20976e+06
Allantoin	NEG	2.01866e+07	1.75975e+07	1.71231e+07	1.8892e+07	1.73603e+07	1.86549e+07	1.83024e+07	9.24854e+06	8.38916e+06	7.74382e+06	8.81885e+06	8.06649e+06	8.49618e+06	8.46051e+06	6.99431e+06	7.6988e+06	6.08511e+06	7.34655e+06	6.89195e+06	6.53971e+06	6.92607e+06
4'-Aminoacetanilide	POS	8.72295e+06	5.00457e+06	4.80292e+06	6.86376e+06	4.90374e+06	6.76293e+06	6.17681e+06	4.01711e+06	4.57222e+06	4.68891e+06	4.29467e+06	4.63057e+06	4.35301e+06	4.42608e+06	124299	478243	443795	301271	461019	284047	348779
2-methylcitrate	NEG	857350	801137	832365	829244	816751	844857	830284	1.11509e+06	937102	852326	1.0261e+06	894714	983708	968173	313061	320517	283397	316789	301957	298229	305658
Homocitric acid	NEG	857350	801137	832365	829244	816751	844857	830284	1.11509e+06	937102	852326	1.0261e+06	894714	983708	968173	313061	320517	283397	316789	301957	298229	305658
Methylsuccinic acid	NEG	1.27807e+06	1.39461e+06	1.08155e+06	1.33634e+06	1.23808e+06	1.17981e+06	1.25141e+06	1.54718e+06	651491	927853	1.09934e+06	789672	1.23752e+06	1.04217e+06	612492	655607	600552	634050	628080	606522	622884
Theanine	NEG	858668	768113	743859	813391	755986	801264	790214	36759.4	40174.3	33751.9	38466.8	36963.1	35255.6	36895.2	435872	518587	414029	477229	466308	424950	456162
N-Acetylputrescine	POS	333656	354392	378633	344024	366512	356145	355560	1.15339e+06	1.12804e+06	1.06059e+06	1.14072e+06	1.09431e+06	1.10699e+06	1.11401e+06	238249	222570	243146	230410	232858	240698	234655
Isobutyrylcarnitine (Car(4:0))	POS	5.14534e+08	4.78542e+08	4.1929e+08	4.96538e+08	4.48916e+08	4.66912e+08	4.70789e+08	339419	336494	308153	337957	322324	323786	328022	3.46665e+08	3.63019e+08	3.08852e+08	3.54842e+08	3.35936e+08	3.27758e+08	3.39512e+08
N-Acetylglucosamine	POS	911215	877685	440777	894450	659231	675996	743226	833438	790820	750316	812129	770568	791877	791525	285359	372195	131217	328777	251706	208288	262924
Ribitol	NEG	1.62291e+06	1.54541e+06	1.41255e+06	1.58416e+06	1.47898e+06	1.51773e+06	1.52696e+06	1.08827e+06	1.13751e+06	908523	1.11289e+06	1.02302e+06	998396	1.04477e+06	1.04114e+06	1.37683e+06	1.08404e+06	1.20898e+06	1.23043e+06	1.06259e+06	1.16733e+06
LPC(18:2/0:0)	POS	2.08276e+06	2.22904e+06	1.82392e+06	2.1559e+06	2.02648e+06	1.95334e+06	2.04524e+06	7.46652e+06	7.46584e+06	7.3403e+06	7.46618e+06	7.40307e+06	7.40341e+06	7.42422e+06	1.19296e+06	1.16821e+06	1.03576e+06	1.18059e+06	1.10199e+06	1.11436e+06	1.13231e+06
Melamine	POS	1.43974e+06	1.04497e+06	860025	1.24235e+06	952496	1.14988e+06	1.11491e+06	807093	860697	867249	833895	863973	837171	845013	728687	738342	822759	733515	780551	775723	763263
2-Aminobenzenesulfonic acid	NEG	4.80202e+06	4.36182e+06	4.12213e+06	4.58192e+06	4.24198e+06	4.46207e+06	4.42866e+06	0	0	0	0	0	0	0	3.25987e+06	3.6218e+06	3.00246e+06	3.44084e+06	3.31213e+06	3.13117e+06	3.29471e+06
Benzoic acid	NEG	6.04481e+06	5.75837e+06	6.62762e+06	5.90159e+06	6.19299e+06	6.33622e+06	6.1436e+06	6.72963e+06	4.61736e+06	5.04754e+06	5.67349e+06	4.83245e+06	5.88859e+06	5.46484e+06	6.35373e+06	6.59596e+06	5.84155e+06	6.47485e+06	6.21876e+06	6.09764e+06	6.26375e+06
2-Hydroxypyridine	POS	5.37968e+06	4.3101e+06	3.85767e+06	4.84489e+06	4.08389e+06	4.61868e+06	4.51582e+06	3.3149e+06	2.51082e+06	2.64189e+06	2.91286e+06	2.57636e+06	2.9784e+06	2.82254e+06	786057	656065	791728	721061	723897	788892	744617
Glucose 1-phosphate	POS	8.07678e+07	5.46934e+07	6.49482e+07	6.77306e+07	5.98208e+07	7.2858e+07	6.68031e+07	5.64439e+06	5.04702e+06	3.22963e+06	5.3457e+06	4.13832e+06	4.43701e+06	4.64035e+06	3.52752e+07	4.07569e+07	3.63986e+07	3.80161e+07	3.85778e+07	3.58369e+07	3.74769e+07
N6,N6,N6-Trimethyllysine	POS	6.70261e+07	6.54139e+07	6.16979e+07	6.622e+07	6.35559e+07	6.4362e+07	6.47126e+07	1.09705e+07	1.07742e+07	9.84567e+06	1.08724e+07	1.031e+07	1.04081e+07	1.05301e+07	5.1267e+07	5.50482e+07	4.32833e+07	5.31576e+07	4.91658e+07	4.72751e+07	4.98662e+07
2-Pyrimidinemethanamine	POS	888753	402740	353037	645746	377889	620895	548177	330388	365271	333369	347829	349320	331878	343009	846369	756502	1.16702e+06	801435	961763	1.0067e+06	923298
Acadesine	POS	1.58652e+06	1.60717e+06	1.4672e+06	1.59685e+06	1.53719e+06	1.52686e+06	1.55363e+06	72926.9	72664.5	53348.5	72795.7	63006.5	63137.7	66313.3	2.05968e+06	1.91078e+06	2.32103e+06	1.98523e+06	2.11591e+06	2.19036e+06	2.09716e+06
FAPy-adenine	NEG	2.4017e+06	2.23707e+06	1.99498e+06	2.31938e+06	2.11603e+06	2.19834e+06	2.21125e+06	89630.1	84309.8	72079.4	86969.9	78194.6	80854.7	82006.4	1.60377e+06	1.72058e+06	1.38414e+06	1.66218e+06	1.55236e+06	1.49396e+06	1.5695e+06
4-Hydroxycinnamic acid	NEG	1.46123e+07	1.3687e+07	1.22393e+07	1.41497e+07	1.29632e+07	1.34258e+07	1.35129e+07	3.29139e+07	2.89329e+07	2.5836e+07	3.09234e+07	2.73844e+07	2.9375e+07	2.92276e+07	1.08664e+06	1.40198e+06	1.14109e+06	1.24431e+06	1.27154e+06	1.11387e+06	1.2099e+06
PC(16:0/18:1(9Z))	POS	8.99343e+06	4.77733e+06	5.32998e+06	6.88538e+06	5.05365e+06	7.16171e+06	6.36691e+06	796053	667796	929805	731925	798801	862929	797885	202315	137181	190446	169783	163818	1.9641e+06	471274
3,5-Dimethoxycinnamic acid	POS	5.41167e+06	4.74527e+06	3.71364e+06	5.07847e+06	4.22946e+06	4.56265e+06	4.62353e+06	6.52107e+06	6.08401e+06	5.79084e+06	6.30254e+06	5.93742e+06	6.15595e+06	6.13197e+06	149301	140100	150120	144701	145110	149711	146507
Oleic acid	NEG	1.36871e+07	3.08854e+07	1.96623e+07	2.22863e+07	2.52739e+07	1.66747e+07	2.14116e+07	1.46555e+07	1.63283e+07	1.15152e+07	1.54919e+07	1.39217e+07	1.30853e+07	1.41663e+07	2.73935e+07	3.18206e+07	2.21203e+07	2.9607e+07	2.69704e+07	2.47569e+07	2.71114e+07
Histamine	NEG	7.81966e+06	5.36131e+06	5.73367e+06	6.59048e+06	5.54749e+06	6.77666e+06	6.30488e+06	0	0	0	0	0	0	0	4.03945e+06	4.60553e+06	3.58363e+06	4.32249e+06	4.09458e+06	3.81154e+06	4.0762e+06
Galactitol	NEG	1.98562e+07	1.85638e+07	1.78599e+07	1.921e+07	1.82119e+07	1.88581e+07	1.876e+07	6.19315e+06	4.86678e+06	5.13348e+06	5.52996e+06	5.00013e+06	5.66331e+06	5.3978e+06	1.04093e+07	1.25944e+07	9.54744e+06	1.15019e+07	1.10709e+07	9.97838e+06	1.08504e+07
2,4-Dihydroxybutanoic acid	NEG	9.68479e+06	6.36537e+06	6.19409e+06	8.02508e+06	6.27973e+06	7.93944e+06	7.41475e+06	5.84706e+06	4.76776e+06	3.14144e+06	5.30741e+06	3.9546e+06	4.49425e+06	4.58542e+06	2.72017e+06	3.16978e+06	2.52471e+06	2.94498e+06	2.84725e+06	2.62244e+06	2.80489e+06
Isovalerylcarnitine (Car(5:0))	POS	5.10568e+07	4.83781e+07	3.87395e+07	4.97174e+07	4.35588e+07	4.48981e+07	4.60581e+07	303393	285765	120591	294579	203178	211992	236583	3.74414e+07	3.88317e+07	3.34019e+07	3.81366e+07	3.61168e+07	3.54216e+07	3.65583e+07
3-Hydroxyisobutyric acid	NEG	4.08917e+06	4.06956e+06	3.95914e+06	4.07936e+06	4.01435e+06	4.02415e+06	4.03929e+06	666487	657938	683577	662212	670758	675032	669334	3.40941e+06	3.46463e+06	3.02063e+06	3.43702e+06	3.24263e+06	3.21502e+06	3.29822e+06
N-Lactoyl-Phenylalanine	NEG	8.29751e+06	8.01409e+06	7.98498e+06	8.1558e+06	7.99954e+06	8.14124e+06	8.09886e+06	77516.6	95570.4	81451.9	86543.5	88511.2	79484.3	84846.3	6.54036e+06	6.51208e+06	5.57683e+06	6.52622e+06	6.04446e+06	6.0586e+06	6.20976e+06
3-Hydroxycinnamic acid	NEG	1.46123e+07	1.3687e+07	1.22393e+07	1.41497e+07	1.29632e+07	1.34258e+07	1.35129e+07	3.29139e+07	2.89329e+07	2.5836e+07	3.09234e+07	2.73844e+07	2.9375e+07	2.92276e+07	1.08664e+06	1.40198e+06	1.14109e+06	1.24431e+06	1.27154e+06	1.11387e+06	1.2099e+06
Uracil	NEG	1.12602e+07	1.34113e+07	1.05915e+07	1.23357e+07	1.20014e+07	1.09259e+07	1.17543e+07	7.60663e+06	7.20201e+06	6.95463e+06	7.40432e+06	7.07832e+06	7.28063e+06	7.25442e+06	6.99457e+06	7.59281e+06	6.67519e+06	7.29369e+06	7.134e+06	6.83488e+06	7.08752e+06
Nicotinamide N-oxide	POS	6.50731e+06	4.83744e+06	3.92865e+06	5.67238e+06	4.38305e+06	5.21798e+06	5.09114e+06	423296	340435	325323	381866	332879	374310	363018	3.9643e+06	4.37268e+06	3.54768e+06	4.16849e+06	3.96018e+06	3.75599e+06	3.96155e+06
3,4-Dihydroxyphenylglycol	NEG	3.79515e+06	3.67253e+06	3.47524e+06	3.73384e+06	3.57388e+06	3.63519e+06	3.64764e+06	6.92434e+06	6.32954e+06	5.88534e+06	6.62694e+06	6.10744e+06	6.40484e+06	6.37974e+06	442581	177683	263567	310132	220625	353074	294610
11-Dehydrocorticosterone	NEG	2.71453e+08	7.59174e+07	6.80397e+07	1.73685e+08	7.19785e+07	1.69746e+08	1.3847e+08	1.64153e+08	9.25163e+07	1.06183e+08	1.28335e+08	9.93494e+07	1.35168e+08	1.20951e+08	1.47557e+08	1.37292e+08	1.2509e+08	1.42424e+08	1.31191e+08	1.36323e+08	1.36646e+08
N2-Acetylornithine	NEG	858668	768113	743859	813391	755986	801264	790214	36759.4	40174.3	33751.9	38466.8	36963.1	35255.6	36895.2	435872	518587	414029	477229	466308	424950	456162
Thiamine	POS	2.19674e+07	1.92541e+07	1.8939e+07	2.06108e+07	1.90965e+07	2.04532e+07	2.00535e+07	2.2885e+07	2.08293e+07	1.94208e+07	2.18572e+07	2.0125e+07	2.11529e+07	2.1045e+07	8.69013e+06	9.20311e+06	7.92712e+06	8.94662e+06	8.56512e+06	8.30863e+06	8.60679e+06
Choline	POS	1.02874e+09	9.38592e+08	8.97868e+08	9.83667e+08	9.1823e+08	9.63305e+08	9.55068e+08	9.77747e+08	9.23823e+08	8.9892e+08	9.50785e+08	9.11371e+08	9.38333e+08	9.33497e+08	3.24565e+08	3.36346e+08	2.91298e+08	3.30455e+08	3.13822e+08	3.07931e+08	3.17403e+08
Hexanoylcarnitine (Car(6:0))	POS	9.17583e+07	7.72268e+07	6.51928e+07	8.44926e+07	7.12098e+07	7.84756e+07	7.80593e+07	24640.6	19811.7	26691.2	22226.2	23251.5	25665.9	23714.5	5.70676e+07	5.74097e+07	4.89417e+07	5.72387e+07	5.31757e+07	5.30046e+07	5.4473e+07
LPC(16:0)	POS	3.88296e+06	1.75747e+06	2.07311e+06	2.82022e+06	1.91529e+06	2.97804e+06	2.57118e+06	5.03501e+06	5.6826e+06	8.09049e+06	5.35808e+06	6.88087e+06	6.56491e+06	6.26866e+06	593214	437074	607427	515144	522251	600321	545905
7-Methylguanine	POS	2.27615e+07	1.97185e+07	1.91048e+07	2.124e+07	1.94116e+07	2.09331e+07	2.05283e+07	3.78701e+06	3.72825e+06	3.33714e+06	3.75763e+06	3.5327e+06	3.56207e+06	3.61747e+06	1.43244e+07	1.59303e+07	1.31254e+07	1.51274e+07	1.45278e+07	1.37249e+07	1.446e+07
Deoxyinosine	NEG	5.83405e+06	5.40649e+06	5.03991e+06	5.62027e+06	5.2232e+06	5.43698e+06	5.42681e+06	208698	169128	128940	188913	149034	168819	168922	4.47255e+06	4.66662e+06	3.81811e+06	4.56959e+06	4.24237e+06	4.14533e+06	4.3191e+06
Sultopride hydrochloride	POS	1.33869e+06	1.0814e+06	716288	1.21004e+06	898846	1.02749e+06	1.04546e+06	1.72083e+06	1.88717e+06	2.19813e+06	1.804e+06	2.04265e+06	1.95948e+06	1.93538e+06	19084.3	25674.4	5680.15	22379.3	15677.3	12382.2	16813
Pantothenol	POS	319635	298730	244005	309183	271368	281820	287457	234037	619908	62407.1	426973	341158	148222	305451	207858	201467	1.26308e+06	204662	732272	735467	557467
Pyrophosphate	NEG	4.54149e+07	4.51714e+07	3.89943e+07	4.52931e+07	4.20829e+07	4.22046e+07	4.31935e+07	5.34671e+06	5.75879e+06	3.39915e+06	5.55275e+06	4.57897e+06	4.37293e+06	4.83488e+06	4.05809e+07	5.13542e+07	4.92627e+07	4.59675e+07	5.03085e+07	4.49218e+07	4.70659e+07
Miglitol	POS	330652	274982	266829	302817	270905	298741	290821	354457	353649	321263	354053	337456	337860	343123	11897.9	20023.3	18429.3	15960.6	19226.3	15163.6	16783.5
N,N-Diethyl-2-aminoethanol	POS	1.11528e+06	645694	769197	880488	707445	942240	843391	989846	961537	1.03727e+06	975692	999402	1.01356e+06	996217	246435	207710	441965	227072	324837	344200	298703
Ginsenoside Rg3	NEG	729812	664406	697828	697109	681117	713820	697348	2.9647e+06	2.81947e+06	2.70003e+06	2.89208e+06	2.75975e+06	2.83236e+06	2.82806e+06	0	0	0	0	0	0	0
5,6-Dihydrouridine	NEG	4.65951e+06	4.12099e+06	4.07432e+06	4.39025e+06	4.09765e+06	4.36692e+06	4.28494e+06	5.29741e+06	4.84872e+06	4.6243e+06	5.07306e+06	4.73651e+06	4.96086e+06	4.92348e+06	2.49201e+06	2.3114e+06	1.93869e+06	2.40171e+06	2.12505e+06	2.21535e+06	2.24737e+06
p-Toluquinone	NEG	6.04481e+06	5.75837e+06	6.62762e+06	5.90159e+06	6.19299e+06	6.33622e+06	6.1436e+06	6.72963e+06	4.61736e+06	5.04754e+06	5.67349e+06	4.83245e+06	5.88859e+06	5.46484e+06	6.35373e+06	6.59596e+06	5.84155e+06	6.47485e+06	6.21876e+06	6.09764e+06	6.26375e+06
12-Hydroxystearic acid	NEG	1.36871e+07	3.08854e+07	1.96623e+07	2.22863e+07	2.52739e+07	1.66747e+07	2.14116e+07	1.46555e+07	1.63283e+07	1.15152e+07	1.54919e+07	1.39217e+07	1.30853e+07	1.41663e+07	2.73935e+07	3.18206e+07	2.21203e+07	2.9607e+07	2.69704e+07	2.47569e+07	2.71114e+07
Docebenone	NEG	2.71453e+08	7.59174e+07	6.80397e+07	1.73685e+08	7.19785e+07	1.69746e+08	1.3847e+08	1.64153e+08	9.25163e+07	1.06183e+08	1.28335e+08	9.93494e+07	1.35168e+08	1.20951e+08	1.47557e+08	1.37292e+08	1.2509e+08	1.42424e+08	1.31191e+08	1.36323e+08	1.36646e+08
Arginine	NEG	2.41757e+07	2.07242e+07	2.02361e+07	2.24499e+07	2.04801e+07	2.22059e+07	2.1712e+07	3.14496e+07	2.80948e+07	2.72384e+07	2.97722e+07	2.76666e+07	2.9344e+07	2.89276e+07	6.00235e+06	6.99389e+06	5.31454e+06	6.49812e+06	6.15421e+06	5.65844e+06	6.10359e+06
Homoarginine	POS	7.55075e+06	5.96942e+06	5.75862e+06	6.76008e+06	5.86402e+06	6.65469e+06	6.42626e+06	4.29245e+06	4.60794e+06	4.23388e+06	4.45019e+06	4.42091e+06	4.26316e+06	4.37809e+06	4.44845e+06	4.29044e+06	3.25195e+06	4.36945e+06	3.7712e+06	3.8502e+06	3.99695e+06
Crotonoside	POS	3.9603e+07	3.46219e+07	3.385e+07	3.71124e+07	3.42359e+07	3.67265e+07	3.60249e+07	1.53617e+07	1.40603e+07	1.33305e+07	1.4711e+07	1.36954e+07	1.43461e+07	1.42509e+07	1.84444e+07	1.94862e+07	1.83336e+07	1.89653e+07	1.89099e+07	1.8389e+07	1.87547e+07
Mannose	NEG	1.124e+08	1.04108e+08	8.93129e+07	1.08254e+08	9.67103e+07	1.00856e+08	1.0194e+08	9.5721e+07	8.62595e+07	8.05385e+07	9.09903e+07	8.3399e+07	8.81298e+07	8.75064e+07	1.86507e+07	2.05079e+07	1.69455e+07	1.95793e+07	1.87267e+07	1.77981e+07	1.87014e+07
cis-4-Decenoylcarnitine	POS	2.99068e+06	2.65819e+06	2.32843e+06	2.82443e+06	2.49331e+06	2.65955e+06	2.6591e+06	12749	7858.7	12882.7	10303.9	10370.7	12815.8	11163.5	2.05674e+06	2.27541e+06	1.77347e+06	2.16608e+06	2.02444e+06	1.9151e+06	2.03521e+06
2-Hydroxyoctanoic acid	NEG	1.14621e+07	1.09544e+07	1.01108e+07	1.12083e+07	1.05326e+07	1.07865e+07	1.08425e+07	5.42675e+06	5.66375e+06	4.71111e+06	5.54525e+06	5.18743e+06	5.06893e+06	5.2672e+06	8.27501e+06	8.53685e+06	7.73435e+06	8.40593e+06	8.1356e+06	8.00468e+06	8.18207e+06
PC(18:1(6Z)/18:1(6Z))	POS	2.18156e+06	1.35747e+06	1.50791e+06	1.76951e+06	1.43269e+06	1.84473e+06	1.68231e+06	328740	340211	466264	334476	403237	397502	378405	823550	431539	902778	627545	667159	863164	719289
PC(18:1(9Z)/18:1(9Z))	POS	2.18156e+06	1.35747e+06	1.50791e+06	1.76951e+06	1.43269e+06	1.84473e+06	1.68231e+06	328740	340211	466264	334476	403237	397502	378405	823550	431539	902778	627545	667159	863164	719289
PC(18:1(9E)/18:1(9E))	POS	2.18156e+06	1.35747e+06	1.50791e+06	1.76951e+06	1.43269e+06	1.84473e+06	1.68231e+06	328740	340211	466264	334476	403237	397502	378405	823550	431539	902778	627545	667159	863164	719289
2'-O-Methyluridine	NEG	3.60934e+06	3.31897e+06	3.04933e+06	3.46416e+06	3.18415e+06	3.32934e+06	3.32588e+06	2.96216e+06	2.7087e+06	2.71096e+06	2.83543e+06	2.70983e+06	2.83656e+06	2.79394e+06	1.37596e+06	1.37995e+06	1.16735e+06	1.37795e+06	1.27365e+06	1.27165e+06	1.30775e+06
Betazole	POS	2.79892e+07	2.28573e+07	2.30101e+07	2.54233e+07	2.29337e+07	2.54996e+07	2.46189e+07	379823	266751	265637	323287	266194	322730	304070	2.11063e+07	2.06989e+07	2.00059e+07	2.09026e+07	2.03524e+07	2.05561e+07	2.06037e+07
4-(dimethylamino)butanoate	NEG	5.32054e+07	4.84023e+07	7.41728e+07	5.08038e+07	6.12875e+07	6.36891e+07	5.85935e+07	5.54251e+06	8.61782e+06	8.0143e+06	7.08017e+06	8.31606e+06	6.7784e+06	7.39154e+06	3.3406e+07	3.72957e+07	3.03936e+07	3.53508e+07	3.38446e+07	3.18998e+07	3.36984e+07
Octanoylcarnitine (Car(8:0))	POS	1.23621e+07	1.14158e+07	1.0473e+07	1.18889e+07	1.09444e+07	1.14175e+07	1.1417e+07	161798	141838	163157	151818	152497	162477	155597	8.58943e+06	9.42352e+06	7.40855e+06	9.00648e+06	8.41604e+06	7.99899e+06	8.47384e+06
Vanillic acid	NEG	1.02058e+07	9.40716e+06	8.83248e+06	9.80648e+06	9.11982e+06	9.51914e+06	9.48182e+06	8.47068e+06	7.79581e+06	7.01905e+06	8.13324e+06	7.40743e+06	7.74487e+06	7.76185e+06	2.31758e+06	2.41932e+06	2.13252e+06	2.36845e+06	2.27592e+06	2.22505e+06	2.28981e+06
5-Hydroxyvalproic acid	NEG	1.14621e+07	1.09544e+07	1.01108e+07	1.12083e+07	1.05326e+07	1.07865e+07	1.08425e+07	5.42675e+06	5.66375e+06	4.71111e+06	5.54525e+06	5.18743e+06	5.06893e+06	5.2672e+06	8.27501e+06	8.53685e+06	7.73435e+06	8.40593e+06	8.1356e+06	8.00468e+06	8.18207e+06
1-Methylinosine	POS	4.57904e+06	4.39817e+06	4.74346e+06	4.4886e+06	4.57081e+06	4.66125e+06	4.57356e+06	58621.9	35081	71404.4	46851.4	53242.7	65013.1	55035.7	3.11562e+06	3.60373e+06	2.7753e+06	3.35967e+06	3.18951e+06	2.94546e+06	3.16488e+06
2'-O-Methylinosine	POS	4.57904e+06	4.39817e+06	4.74346e+06	4.4886e+06	4.57081e+06	4.66125e+06	4.57356e+06	58621.9	35081	71404.4	46851.4	53242.7	65013.1	55035.7	3.11562e+06	3.60373e+06	2.7753e+06	3.35967e+06	3.18951e+06	2.94546e+06	3.16488e+06
3'-O-Methylinosine	NEG	3.89369e+06	3.59241e+06	3.20155e+06	3.74305e+06	3.39698e+06	3.54762e+06	3.56255e+06	760114	709906	707787	735010	708847	733951	725936	2.48427e+06	2.67867e+06	2.28657e+06	2.58147e+06	2.48262e+06	2.38542e+06	2.48317e+06
Galactono-1,4-lactone	NEG	1.56149e+07	1.37597e+07	1.23895e+07	1.46873e+07	1.30746e+07	1.40022e+07	1.39214e+07	2.18629e+07	2.1473e+07	2.16424e+07	2.16679e+07	2.15577e+07	2.17527e+07	2.16594e+07	3.89495e+06	3.81839e+06	3.46476e+06	3.85667e+06	3.64157e+06	3.67986e+06	3.72603e+06
4-Hydroxymethylpyrazole	POS	1.23797e+07	8.8989e+06	6.97894e+06	1.06393e+07	7.93892e+06	9.67931e+06	9.41918e+06	4.36894e+06	5.59847e+06	4.53336e+06	4.9837e+06	5.06592e+06	4.45115e+06	4.83359e+06	1.0394e+07	1.02223e+07	1.16522e+07	1.03082e+07	1.09373e+07	1.10231e+07	1.07562e+07
Tetradecyl sulfate (sodium)	NEG	3.41636e+07	7.18457e+07	8.12242e+07	5.30046e+07	7.65349e+07	5.76939e+07	6.24111e+07	2.35211e+07	3.55885e+07	8.24732e+07	2.95548e+07	5.90309e+07	5.29971e+07	4.71943e+07	5.47129e+07	7.15987e+07	4.23525e+07	6.31558e+07	5.69756e+07	4.85327e+07	5.62214e+07
DMPO	POS	6.24911e+06	9.07982e+06	1.48013e+07	7.66447e+06	1.19406e+07	1.05252e+07	1.00434e+07	9.52939e+06	1.40161e+07	1.08278e+07	1.17727e+07	1.24219e+07	1.01786e+07	1.14577e+07	3.71919e+06	8.33672e+06	1.83005e+07	6.02796e+06	1.33186e+07	1.10098e+07	1.01188e+07
N6-Methyllysine	POS	1.75877e+06	1.43156e+06	1.33265e+06	1.59516e+06	1.3821e+06	1.54571e+06	1.50766e+06	1.32636e+06	1.32903e+06	1.29033e+06	1.3277e+06	1.30968e+06	1.30834e+06	1.31524e+06	812430	754371	652289	783400	703330	732359	739696
Homocarnosine	NEG	4.3894e+09	3.97169e+09	3.83633e+09	4.18054e+09	3.90401e+09	4.11286e+09	4.0658e+09	1.68998e+07	1.38536e+07	6.64898e+06	1.53767e+07	1.02513e+07	1.17744e+07	1.24675e+07	3.26115e+09	3.4674e+09	3.0435e+09	3.36428e+09	3.25545e+09	3.15233e+09	3.25735e+09
3-Methyladenine	POS	1.87837e+06	1.37361e+06	955748	1.62599e+06	1.16468e+06	1.41706e+06	1.40258e+06	1.85281e+06	2.07488e+06	1.92067e+06	1.96385e+06	1.99778e+06	1.88674e+06	1.94945e+06	38625.7	39335	68635.6	38980.3	53985.3	53630.6	48865.4
2-Hydroxyadenine	NEG	690965	603905	650583	647435	627244	670774	648484	256112	267178	247841	261645	257509	251976	257044	372583	452220	362084	412401	407152	367334	395629
Allopurinol-1-ribonucleoside	POS	5.63959e+08	5.41426e+08	5.75079e+08	5.52693e+08	5.58253e+08	5.69519e+08	5.60155e+08	3.54549e+06	3.37737e+06	2.59418e+06	3.46143e+06	2.98578e+06	3.06983e+06	3.17235e+06	4.47868e+08	5.02574e+08	4.22625e+08	4.75221e+08	4.626e+08	4.35247e+08	4.57689e+08
3-Hydroxy-4-aminopyridine	POS	7.82033e+06	6.408e+06	4.19933e+06	7.11417e+06	5.30367e+06	6.00983e+06	6.14255e+06	4.07441e+06	2.36077e+06	2.24763e+06	3.21759e+06	2.3042e+06	3.16102e+06	2.89427e+06	4.30576e+06	8.04642e+06	4.19361e+06	6.17609e+06	6.12002e+06	4.24969e+06	5.51526e+06
Dimethylmalonic acid	NEG	4.29948e+06	3.95137e+06	3.61571e+06	4.12542e+06	3.78354e+06	3.9576e+06	3.95552e+06	1.60986e+06	1.51452e+06	1.42296e+06	1.56219e+06	1.46874e+06	1.51641e+06	1.51578e+06	3.45881e+06	3.17694e+06	2.83443e+06	3.31787e+06	3.00569e+06	3.14662e+06	3.15673e+06
Desaminotyrosine	NEG	5.74044e+06	4.81563e+06	4.65765e+06	5.27804e+06	4.73664e+06	5.19905e+06	5.07124e+06	1.30406e+06	1.03488e+06	1.07043e+06	1.16947e+06	1.05265e+06	1.18724e+06	1.13646e+06	3.38345e+06	3.58236e+06	2.83611e+06	3.4829e+06	3.20924e+06	3.10978e+06	3.26731e+06
Pyridoxine	POS	4.38569e+07	3.66553e+07	3.08506e+07	4.02561e+07	3.3753e+07	3.73537e+07	3.71209e+07	3.59946e+07	3.53824e+07	3.46688e+07	3.56885e+07	3.50256e+07	3.53317e+07	3.53486e+07	1.00274e+07	1.06013e+07	8.90437e+06	1.03144e+07	9.75284e+06	9.46589e+06	9.84437e+06
2'-O-Methyladenosine	POS	5.54459e+06	4.49057e+06	3.45108e+06	5.01758e+06	3.97082e+06	4.49784e+06	4.49541e+06	7.94163e+06	8.18964e+06	8.42225e+06	8.06564e+06	8.30594e+06	8.18194e+06	8.18451e+06	13438.7	82903	80475.6	6719.36	40237.8	46957.2	45121.9
Phthalic acid	NEG	1.85934e+07	1.49743e+07	1.42452e+07	1.67838e+07	1.46098e+07	1.64193e+07	1.59376e+07	5.17419e+06	4.73682e+06	3.61538e+06	4.9555e+06	4.1761e+06	4.39478e+06	4.5088e+06	4.19975e+06	3.18544e+06	4.06567e+06	3.69259e+06	3.62556e+06	4.13271e+06	3.81695e+06
Galactaric acid	NEG	3.24461e+06	2.63978e+06	2.51562e+06	2.94219e+06	2.5777e+06	2.88012e+06	2.8e+06	4.67043e+06	4.31681e+06	3.65251e+06	4.49362e+06	3.98466e+06	4.16147e+06	4.21325e+06	451112	422752	258771	436932	340761	354941	377545
5-Oxo-L-prolyl-L-proline	NEG	2.89037e+06	2.57608e+06	2.36519e+06	2.73322e+06	2.47063e+06	2.62778e+06	2.61055e+06	126612	95741.5	19027	111177	57384.3	72819.7	80460.3	1.43974e+06	1.58562e+06	1.264e+06	1.51268e+06	1.42481e+06	1.35187e+06	1.42979e+06
2-(Aminomethyl)pyrazine	POS	888753	402740	353037	645746	377889	620895	548177	330388	365271	333369	347829	349320	331878	343009	846369	756502	1.16702e+06	801435	961763	1.0067e+06	923298
Allopurinol	POS	1.31363e+08	5.44759e+07	5.45724e+07	9.29192e+07	5.45241e+07	9.29675e+07	8.01369e+07	6.13788e+06	6.38786e+06	3.70154e+06	6.26287e+06	5.0447e+06	4.91971e+06	5.40909e+06	7.97605e+07	6.01433e+07	6.10991e+07	6.99519e+07	6.06212e+07	7.04298e+07	6.7001e+07
Threitol	NEG	4.08412e+06	3.77024e+06	3.84073e+06	3.92718e+06	3.80548e+06	3.96242e+06	3.89836e+06	986703	942013	909682	964358	925847	948193	946133	2.77241e+06	2.9801e+06	2.47788e+06	2.87626e+06	2.72899e+06	2.62514e+06	2.74346e+06
Uridine	NEG	8.06195e+08	7.40782e+08	6.88736e+08	7.73489e+08	7.14759e+08	7.47466e+08	7.45238e+08	5.66122e+08	5.37598e+08	5.03151e+08	5.5186e+08	5.20374e+08	5.34637e+08	5.35624e+08	4.58846e+08	4.78938e+08	4.1832e+08	4.68892e+08	4.48629e+08	4.38583e+08	4.52034e+08
Carbidopa	POS	2.92394e+06	2.60941e+06	2.35321e+06	2.76668e+06	2.48131e+06	2.63857e+06	2.62885e+06	1.32391e+06	1.17662e+06	1.1412e+06	1.25026e+06	1.15891e+06	1.23256e+06	1.21391e+06	1.87627e+06	1.97649e+06	1.60667e+06	1.92638e+06	1.79158e+06	1.74147e+06	1.81981e+06
3'-O-Methyladenosine	POS	5.54459e+06	4.49057e+06	3.45108e+06	5.01758e+06	3.97082e+06	4.49784e+06	4.49541e+06	7.94163e+06	8.18964e+06	8.42225e+06	8.06564e+06	8.30594e+06	8.18194e+06	8.18451e+06	13438.7	87626.5	80475.6	6719.36	40237.8	46957.2	45909.2
trans-Vaccenic acid	NEG	1.36871e+07	3.08854e+07	1.96623e+07	2.22863e+07	2.52739e+07	1.66747e+07	2.14116e+07	1.46555e+07	1.63283e+07	1.15152e+07	1.54919e+07	1.39217e+07	1.30853e+07	1.41663e+07	2.73935e+07	3.18206e+07	2.21203e+07	2.9607e+07	2.69704e+07	2.47569e+07	2.71114e+07
Mesaconic acid	NEG	6.40016e+06	5.09417e+06	7.71476e+06	5.74717e+06	6.40446e+06	7.05746e+06	6.40303e+06	7.06695e+06	6.54936e+06	5.55744e+06	6.80815e+06	6.0534e+06	6.31219e+06	6.39125e+06	1.31351e+06	1.47514e+06	1.073e+06	1.39433e+06	1.27407e+06	1.19325e+06	1.28722e+06
Itaconic acid	NEG	6.40016e+06	5.09417e+06	7.71476e+06	5.74717e+06	6.40446e+06	7.05746e+06	6.40303e+06	7.06695e+06	6.54936e+06	5.55744e+06	6.80815e+06	6.0534e+06	6.31219e+06	6.39125e+06	1.31351e+06	1.47514e+06	1.073e+06	1.39433e+06	1.27407e+06	1.19325e+06	1.28722e+06
Histidinol	POS	5.19679e+06	5.19158e+06	4.70823e+06	5.19418e+06	4.9499e+06	4.95251e+06	5.0322e+06	0	0	0	0	0	0	0	2.3456e+06	3.36255e+06	1.26644e+06	2.85408e+06	2.31449e+06	1.80602e+06	2.32486e+06
4-(Methylamino)butanoic acid	NEG	2.55436e+07	2.32134e+07	2.37136e+07	2.43785e+07	2.34635e+07	2.46286e+07	2.41569e+07	2.83513e+06	2.47111e+06	2.31987e+06	2.65312e+06	2.39549e+06	2.5775e+06	2.54204e+06	1.46488e+07	1.61943e+07	1.3011e+07	1.54216e+07	1.46027e+07	1.38299e+07	1.4618e+07
Decanoylcarnitine (Car(10:0))	POS	1.50155e+06	1.37661e+06	1.22863e+06	1.43908e+06	1.30262e+06	1.36509e+06	1.36893e+06	22693.9	20136.2	26716.8	21415.1	23426.5	24705.4	23182.3	1.15374e+06	1.33303e+06	1.02425e+06	1.24339e+06	1.17864e+06	1.08899e+06	1.17034e+06
Acetylcholine	POS	0	0	0	0	0	0	0	1.30566e+06	1.23837e+06	1.11993e+06	1.27202e+06	1.17915e+06	1.21279e+06	1.22132e+06	0	0	0	0	0	0	0
Kaempferol	POS	87851	107051	109633	97450.9	108342	98742.2	101512	2.87606e+06	2.7272e+06	2.36961e+06	2.80163e+06	2.54841e+06	2.62284e+06	2.65763e+06	8872.59	6608.66	8982.81	3304.33	9304.33	8970.73	7673.91
(1-Hydroxycyclohexyl)acetic acid	NEG	3.68682e+06	3.40861e+06	3.59615e+06	3.54772e+06	3.50238e+06	3.64148e+06	3.56386e+06	5.8027e+06	6.50964e+06	1.99038e+06	6.15617e+06	4.25001e+06	3.89654e+06	4.76758e+06	6.18355e+06	3.61136e+06	5.81141e+06	4.89745e+06	4.71139e+06	5.99748e+06	5.20211e+06
10-Hydroxydecanoic acid	NEG	1.81233e+06	942108	1.54578e+06	1.37722e+06	1.24394e+06	1.67905e+06	1.4334e+06	6.96003e+06	6.64401e+06	6.13011e+06	6.80202e+06	6.38706e+06	6.54507e+06	6.57805e+06	1.01217e+06	1.38228e+06	1.39597e+06	1.19722e+06	1.38913e+06	1.20407e+06	1.26347e+06
Tagatose	POS	1.80413e+06	1.88028e+06	1.84201e+06	1.84221e+06	1.86114e+06	1.82307e+06	1.84214e+06	3.62559e+06	3.55392e+06	3.42013e+06	3.58976e+06	3.48702e+06	3.52286e+06	3.53321e+06	1.8113e+06	1.37727e+06	1.76864e+06	1.59429e+06	1.57296e+06	1.78997e+06	1.65241e+06
Arabitol	NEG	1.62291e+06	1.54541e+06	1.41255e+06	1.58416e+06	1.47898e+06	1.51773e+06	1.52696e+06	1.08827e+06	1.13751e+06	908523	1.11289e+06	1.02302e+06	998396	1.04477e+06	1.04114e+06	1.37683e+06	1.08404e+06	1.20898e+06	1.23043e+06	1.06259e+06	1.16733e+06
2-Methylguanosine	POS	4.19722e+06	4.75035e+06	4.56696e+06	4.47379e+06	4.65865e+06	4.38209e+06	4.50484e+06	917099	866595	847338	891847	856967	882219	877011	3.65194e+06	3.58876e+06	3.62621e+06	3.62035e+06	3.60749e+06	3.63908e+06	3.6223e+06
Nelarabine	POS	4.19722e+06	4.75035e+06	4.56696e+06	4.47379e+06	4.65865e+06	4.38209e+06	4.50484e+06	917099	866595	847338	891847	856967	882219	877011	3.65194e+06	3.58876e+06	3.62621e+06	3.62035e+06	3.60749e+06	3.63908e+06	3.6223e+06
Isoferulic acid	NEG	2.8834e+06	2.90696e+06	2.5348e+06	2.89518e+06	2.72088e+06	2.7091e+06	2.77505e+06	8.01385e+06	7.08548e+06	6.51522e+06	7.54967e+06	6.80035e+06	7.26454e+06	7.20485e+06	39791.4	30957.9	64896.9	35374.7	47927.4	52344.2	45215.4
4-Nitroaniline	NEG	1.15601e+07	1.09633e+07	1.10633e+07	1.12617e+07	1.10133e+07	1.13117e+07	1.11956e+07	80082.6	86601.9	107552	83342.3	97076.9	93817.2	91412.1	7.86976e+06	8.54448e+06	7.11247e+06	8.20712e+06	7.82848e+06	7.49112e+06	7.84224e+06
1-Methylpseudouridine	NEG	6.94415e+06	6.222e+06	5.57081e+06	6.58307e+06	5.8964e+06	6.25748e+06	6.24565e+06	3.41522e+06	3.09334e+06	3.03008e+06	3.25428e+06	3.06171e+06	3.22265e+06	3.17955e+06	3.26348e+06	3.44838e+06	2.7916e+06	3.35593e+06	3.11999e+06	3.02754e+06	3.16782e+06
Deoxyadenosine	POS	9.52689e+06	7.89806e+06	6.29507e+06	8.71247e+06	7.09656e+06	7.91098e+06	7.90667e+06	1.44035e+07	1.46271e+07	1.48431e+07	1.45153e+07	1.47351e+07	1.46233e+07	1.46246e+07	541569	77960.6	285089	309765	181525	413329	301540
Pyridoxal (Vitamin B6)	POS	2.71667e+06	2.15992e+06	2.1216e+06	2.43829e+06	2.14076e+06	2.41913e+06	2.33273e+06	2.31004e+06	2.15745e+06	2.89974e+06	2.23375e+06	2.5286e+06	2.60489e+06	2.45575e+06	4.6945e+06	4.66266e+06	3.86465e+06	4.67858e+06	4.26365e+06	4.27957e+06	4.40727e+06
Ethylmalonic acid	NEG	1.27807e+06	1.39461e+06	1.08155e+06	1.33634e+06	1.23808e+06	1.17981e+06	1.25141e+06	1.54718e+06	651491	927853	1.09934e+06	789672	1.23752e+06	1.04217e+06	612492	655607	600552	634050	628080	606522	622884
2',4',6'-Trihydroxyacetophenone	NEG	1.02058e+07	9.40716e+06	8.83248e+06	9.80648e+06	9.11982e+06	9.51914e+06	9.48182e+06	8.47068e+06	7.79581e+06	7.01905e+06	8.13324e+06	7.40743e+06	7.74487e+06	7.76185e+06	2.31758e+06	2.41932e+06	2.13252e+06	2.36845e+06	2.27592e+06	2.22505e+06	2.28981e+06
1-Methyladenosine	POS	5.03395e+06	4.00365e+06	3.32328e+06	4.5188e+06	3.66347e+06	4.17861e+06	4.12029e+06	4.02664e+06	4.40932e+06	3.9085e+06	4.21798e+06	4.15891e+06	3.96757e+06	4.11482e+06	1.44234e+06	1.43507e+06	1.27607e+06	1.4387e+06	1.35557e+06	1.3592e+06	1.38449e+06
2'-Deoxyuridine	NEG	1.00843e+07	8.89113e+06	8.16553e+06	9.48773e+06	8.52833e+06	9.12493e+06	9.047e+06	1.17222e+06	965301	994790	1.06876e+06	980046	1.08351e+06	1.04411e+06	7.26311e+06	7.95561e+06	6.44307e+06	7.60936e+06	7.19934e+06	6.85309e+06	7.2206e+06
Lauramine oxide	POS	2.69223e+06	1.91896e+06	1.62837e+06	2.30559e+06	1.77366e+06	2.1603e+06	2.07985e+06	1.77089e+06	1.54555e+06	1.62058e+06	1.65822e+06	1.58307e+06	1.69573e+06	1.64567e+06	1.76279e+06	3.7941e+06	1.99059e+06	2.77845e+06	2.89235e+06	1.87669e+06	2.51583e+06
Propylgallate	NEG	1.1665e+07	1.08791e+07	9.6e+06	1.1272e+07	1.02395e+07	1.06325e+07	1.07147e+07	1.23939e+07	1.15241e+07	1.13465e+07	1.1959e+07	1.14353e+07	1.18702e+07	1.17548e+07	184301	1.3356e+06	231216	759953	783410	207758	583707
L-Azetidine-2-carboxylic acid	NEG	2.18728e+06	1.96279e+06	1.43882e+06	2.07504e+06	1.7008e+06	1.81305e+06	1.86296e+06	3.78465e+06	3.33873e+06	3.24764e+06	3.56169e+06	3.29319e+06	3.51615e+06	3.45701e+06	451844	427959	380577	439901	404268	416211	420127
o-Tyrosine	POS	4.90667e+07	4.4177e+07	4.2445e+07	4.66218e+07	4.3311e+07	4.57559e+07	4.52296e+07	2.29408e+06	2.17691e+06	1.84907e+06	2.23549e+06	2.01299e+06	2.07158e+06	2.10669e+06	3.22755e+07	3.36562e+07	2.8879e+07	3.29659e+07	3.12676e+07	3.05772e+07	3.16036e+07
Ferulate	NEG	2.8834e+06	2.90696e+06	2.5348e+06	2.89518e+06	2.72088e+06	2.7091e+06	2.77505e+06	8.01385e+06	7.08548e+06	6.51522e+06	7.54967e+06	6.80035e+06	7.26454e+06	7.20485e+06	39791.4	30957.9	64896.9	35374.7	47927.4	52344.2	45215.4
N6-Methyladenosine	POS	5.03395e+06	4.00365e+06	3.32328e+06	4.5188e+06	3.66347e+06	4.17861e+06	4.12029e+06	4.02664e+06	4.40932e+06	3.9085e+06	4.21798e+06	4.15891e+06	3.96757e+06	4.11482e+06	1.44234e+06	1.43507e+06	1.27607e+06	1.4387e+06	1.35557e+06	1.3592e+06	1.38449e+06
Azetidine-2-carboxylic acid	NEG	2.18728e+06	1.96279e+06	1.43882e+06	2.07504e+06	1.7008e+06	1.81305e+06	1.86296e+06	3.78465e+06	3.33873e+06	3.24764e+06	3.56169e+06	3.29319e+06	3.51615e+06	3.45701e+06	451844	427959	380577	439901	404268	416211	420127
N-Methylglutamic acid	NEG	1.74103e+06	1.82384e+06	1.76742e+06	1.78244e+06	1.79563e+06	1.75422e+06	1.77743e+06	2.49454e+06	3.5468e+06	2.3914e+06	3.02067e+06	2.9691e+06	2.44297e+06	2.81091e+06	1.55855e+06	1.84519e+06	1.63552e+06	1.70187e+06	1.74035e+06	1.59703e+06	1.67975e+06
Monomethyl fumarate	NEG	7.76284e+06	6.98484e+06	6.1668e+06	7.37384e+06	6.57582e+06	6.96482e+06	6.97149e+06	6.0948e+06	6.10135e+06	5.3306e+06	6.09807e+06	5.71597e+06	5.7127e+06	5.84225e+06	2.25108e+06	2.90774e+06	2.0075e+06	2.57941e+06	2.45762e+06	2.12929e+06	2.38877e+06
Ribothymidine	NEG	6.94415e+06	6.222e+06	5.57081e+06	6.58307e+06	5.8964e+06	6.25748e+06	6.24565e+06	3.41522e+06	3.09334e+06	3.03008e+06	3.25428e+06	3.06171e+06	3.22265e+06	3.17955e+06	3.26348e+06	3.44838e+06	2.7916e+06	3.35593e+06	3.11999e+06	3.02754e+06	3.16782e+06
Butyllactate	NEG	4.39712e+06	4.11339e+06	3.48931e+06	4.25525e+06	3.80135e+06	3.94322e+06	3.99994e+06	2.31562e+06	1.76285e+06	1.65176e+06	2.03924e+06	1.7073e+06	1.98369e+06	1.91008e+06	2.7532e+06	2.97127e+06	2.30558e+06	2.86223e+06	2.63842e+06	2.52939e+06	2.67668e+06
Evocarpine	POS	7.4139e+06	5.60177e+06	4.95137e+06	6.50784e+06	5.27657e+06	6.18264e+06	5.98901e+06	146877	178146	544714	162511	361430	345795	289912	5.38233e+06	4.44097e+06	4.22377e+06	4.91165e+06	4.33237e+06	4.80305e+06	4.68236e+06
2-Hydroxy-6-methoxybenzoic acid	NEG	1.02058e+07	9.40716e+06	8.83248e+06	9.80648e+06	9.11982e+06	9.51914e+06	9.48182e+06	8.47068e+06	7.79581e+06	7.01905e+06	8.13324e+06	7.40743e+06	7.74487e+06	7.76185e+06	2.31758e+06	2.41932e+06	2.13252e+06	2.36845e+06	2.27592e+06	2.22505e+06	2.28981e+06
5-Oxooctanoic acid	NEG	3.68682e+06	3.40861e+06	3.59615e+06	3.54772e+06	3.50238e+06	3.64148e+06	3.56386e+06	5.8027e+06	6.50964e+06	1.99038e+06	6.15617e+06	4.25001e+06	3.89654e+06	4.76758e+06	6.18355e+06	3.61136e+06	5.81141e+06	4.89745e+06	4.71139e+06	5.99748e+06	5.20211e+06
N-Acetylglutamic acid	NEG	398930	18211.5	52776.7	208571	35494.1	225854	156640	712078	602875	514667	657477	558771	613373	609874	57132.1	127621	143758	92376.8	135690	100445	109504
5-Methoxysalicylic acid	NEG	1.02058e+07	9.40716e+06	8.83248e+06	9.80648e+06	9.11982e+06	9.51914e+06	9.48182e+06	8.47068e+06	7.79581e+06	7.01905e+06	8.13324e+06	7.40743e+06	7.74487e+06	7.76185e+06	2.31758e+06	2.41932e+06	2.13252e+06	2.36845e+06	2.27592e+06	2.22505e+06	2.28981e+06
Mandelic acid	NEG	3.79515e+06	3.67253e+06	3.47524e+06	3.73384e+06	3.57388e+06	3.63519e+06	3.64764e+06	6.92434e+06	6.32954e+06	5.88534e+06	6.62694e+06	6.10744e+06	6.40484e+06	6.37974e+06	442581	177683	263567	310132	220625	353074	294610
Gly-Ala	NEG	4.06256e+06	3.7852e+06	3.73905e+06	3.92388e+06	3.76212e+06	3.9008e+06	3.86227e+06	4.71292e+06	4.36286e+06	4.29183e+06	4.53789e+06	4.32735e+06	4.50237e+06	4.45587e+06	142784	143587	77826.4	143185	110706	110305	121399
1-Deoxymannojirimycin (hydrochloride)	POS	8.35485e+06	7.17898e+06	6.16143e+06	7.76691e+06	6.6702e+06	7.25814e+06	7.23175e+06	1.30123e+07	1.23681e+07	1.19903e+07	1.26902e+07	1.21792e+07	1.25013e+07	1.24569e+07	637474	585376	534440	611425	559908	585957	585763
Pregnenolone	POS	673833	487667	487751	580750	487709	580792	549750	2.87694e+06	2.8173e+06	2.7631e+06	2.84712e+06	2.7902e+06	2.82002e+06	2.81911e+06	81481.8	120293	58394.3	100887	89343.6	69938.1	86723
N-Acetylhistidine	POS	1.14821e+07	9.05475e+06	9.63092e+06	1.02684e+07	9.34283e+06	1.05565e+07	1.00559e+07	983386	250021	195978	616703	222999	589682	476461	7.18111e+06	7.51968e+06	6.16702e+06	7.3504e+06	6.84335e+06	6.67407e+06	6.95594e+06
Pyrrolidine	POS	700628	630731	486584	665679	558657	593606	605981	630903	417697	479390	524300	448544	555147	509330	434855	452465	410661	443660	431563	422758	432660
Phe-Pro	NEG	3.49284e+06	3.38057e+06	3.25917e+06	3.4367e+06	3.31987e+06	3.376e+06	3.37752e+06	292855	278096	175001	285475	226548	233928	248650	2.4506e+06	2.77267e+06	2.34516e+06	2.61163e+06	2.55892e+06	2.39788e+06	2.52281e+06
Ranolazine	POS	1.2638e+06	916974	825407	1.09039e+06	871190	1.04461e+06	1.00206e+06	6.82389e+06	6.76246e+06	8.72163e+06	6.79317e+06	7.74204e+06	7.77276e+06	7.43599e+06	2072.79	1007.35	3101.77	1036.39	2633.77	1036.39	1814.74
2-(3,4-Dihydroxyphenyl)-5-hydroxy-7-methoxy-4-oxo-4H-chromen-3-yl hexopyranoside	POS	3.13874e+06	2.75215e+06	2.69495e+06	2.94545e+06	2.72355e+06	2.91685e+06	2.86195e+06	8.1179e+06	7.53391e+06	6.84329e+06	7.8259e+06	7.1886e+06	7.48059e+06	7.49837e+06	7669.72	6145.42	6847.54	3834.86	6515.41	3834.86	5807.97
17-ODYA	NEG	7.91008e+06	5.30495e+06	5.36988e+06	6.60752e+06	5.33742e+06	6.63998e+06	6.19497e+06	8.99402e+06	9.23344e+06	5.58314e+06	9.11373e+06	7.40829e+06	7.28858e+06	7.93686e+06	4.25835e+06	5.26024e+06	5.09472e+06	4.75929e+06	5.17748e+06	4.67654e+06	4.8711e+06
Adenosine dialdehyde	POS	0	0	0	0	0	0	0	4.21036e+06	5.07691e+06	5.14235e+06	4.64364e+06	5.10963e+06	4.67636e+06	4.80988e+06	0	0	0	0	0	0	0
Ile-Ile	POS	5.45352e+07	4.76254e+07	4.58638e+07	5.10803e+07	4.67446e+07	5.01995e+07	4.93414e+07	1.9186e+06	2.09253e+06	1.83398e+06	2.00557e+06	1.96325e+06	1.87629e+06	1.94837e+06	3.29573e+07	3.55867e+07	3.03099e+07	3.4272e+07	3.29483e+07	3.16336e+07	3.29513e+07
(12Z,15Z)-9,10,11-Trihydroxyoctadeca-12,15-dienoic acid	NEG	5.20345e+06	4.1451e+06	4.05467e+06	4.67427e+06	4.09988e+06	4.62906e+06	4.46774e+06	1.13474e+07	8.34247e+06	1.02348e+07	9.84495e+06	9.28861e+06	1.07911e+07	9.97488e+06	280043	401587	309027	340815	355307	294535	330219
Isorhamnetin-3-O-glucoside	POS	3.13874e+06	2.75215e+06	2.69495e+06	2.94545e+06	2.72355e+06	2.91685e+06	2.86195e+06	8.1179e+06	7.53391e+06	6.84329e+06	7.8259e+06	7.1886e+06	7.48059e+06	7.49837e+06	7669.72	9657.66	6489.81	3834.86	7438.42	3834.86	6487.56
Cyclo(his-pro) (TFA)	NEG	2.43283e+07	2.15445e+07	2.02717e+07	2.29364e+07	2.09081e+07	2.23e+07	2.20481e+07	240039	345373	248745	292706	297059	244392	278052	1.82355e+07	1.95164e+07	1.58163e+07	1.8876e+07	1.76663e+07	1.70259e+07	1.78561e+07
Ser-Asp	POS	1.03411e+06	651340	704371	842725	677855	869240	796607	40009.8	62623.5	95455.4	51316.6	79039.4	67732.6	66029.5	403007	459271	388415	431139	423843	395711	416898
4-Cyclopropyl-1H-imidazol-2-amine	POS	5.19679e+06	5.19158e+06	4.70823e+06	5.19418e+06	4.9499e+06	4.95251e+06	5.0322e+06	0	0	0	0	0	0	0	2.3456e+06	3.36255e+06	1.26644e+06	2.85408e+06	2.31449e+06	1.80602e+06	2.32486e+06
Sedoheptulosan	NEG	4.39068e+07	3.85145e+07	3.79345e+07	4.12106e+07	3.82245e+07	4.09206e+07	4.01186e+07	2.90748e+07	2.42354e+07	2.176e+07	2.66551e+07	2.29977e+07	2.54174e+07	2.50234e+07	1.71673e+06	2.05111e+06	1.73178e+06	1.88392e+06	1.89144e+06	1.72425e+06	1.8332e+06
(11E,15Z)-9,10,13-Trihydroxyoctadeca-11,15-dienoic acid	NEG	8.91251e+06	7.65685e+06	6.68515e+06	8.28468e+06	7.171e+06	7.79883e+06	7.75151e+06	3.02973e+07	2.06511e+07	2.78242e+07	2.54742e+07	2.42377e+07	2.90607e+07	2.62575e+07	1.28744e+06	768871	2.91989e+06	1.02815e+06	1.84438e+06	2.10366e+06	1.65873e+06
8-(3-Octyl-2-oxiranyl)octanoic acid	NEG	5.74498e+06	3.55274e+06	2.82802e+06	4.64886e+06	3.19038e+06	4.2865e+06	4.04191e+06	986521	1.21602e+06	1.05931e+06	1.10127e+06	1.13766e+06	1.02291e+06	1.08728e+06	7.49639e+06	7.69282e+06	6.95849e+06	7.5946e+06	7.32566e+06	7.22744e+06	7.38257e+06
Marimastat	POS	683184	629626	519292	656405	574459	601238	610701	269369	499138	487748	384254	493443	378558	418752	92059.2	36494.3	187256	64276.8	111875	139658	105270
Adenosine 5'-diphosphoribose	POS	2.14268e+07	1.22222e+07	1.4869e+07	1.68245e+07	1.35456e+07	1.81479e+07	1.61727e+07	189968	167070	112618	178519	139844	151293	156552	5.98424e+06	5.04059e+06	5.25136e+06	5.51241e+06	5.14598e+06	5.6178e+06	5.4254e+06
D-Saccharic acid 1,4-lactone	NEG	5.57237e+06	4.2674e+06	2.62975e+06	4.91988e+06	3.44858e+06	4.10106e+06	4.15651e+06	1.20043e+07	1.04051e+07	9.4506e+06	1.12047e+07	9.92784e+06	1.07275e+07	1.062e+07	7484.71	6476.76	6704.43	3742.35	3352.22	7094.57	5809.17
Valylphenylalanine	POS	2.66336e+07	2.32789e+07	2.20968e+07	2.49563e+07	2.26878e+07	2.43652e+07	2.40031e+07	632980	687678	567569	660329	627624	600275	629409	1.81123e+07	1.90127e+07	1.64287e+07	1.85625e+07	1.77207e+07	1.72705e+07	1.78513e+07
5-Methylisoxazol-3-amine	POS	5.27662e+06	4.8354e+06	2.0078e+06	5.05601e+06	3.4216e+06	3.64221e+06	4.03994e+06	891710	1.96344e+06	797932	1.42758e+06	1.38069e+06	844821	1.2177e+06	2.95938e+06	4.04366e+06	6.61029e+06	3.50152e+06	5.32697e+06	4.78484e+06	4.53778e+06
2-Cyano-N-(prop-2-en-1-yl)acetamide	POS	6.8232e+06	6.68492e+06	7.06664e+06	6.75406e+06	6.87578e+06	6.94492e+06	6.85825e+06	1.2665e+06	1.36903e+06	1.00656e+06	1.31776e+06	1.18779e+06	1.13653e+06	1.21403e+06	6.64253e+06	5.85208e+06	6.53414e+06	6.24731e+06	6.19311e+06	6.58834e+06	6.34292e+06
4-Aminopyridin-3-ol	POS	6.73797e+07	3.59208e+07	4.79572e+07	5.16503e+07	4.1939e+07	5.76685e+07	5.04192e+07	1.95601e+07	1.47963e+07	1.45305e+07	1.71782e+07	1.46634e+07	1.70453e+07	1.62956e+07	2.30251e+07	2.46141e+07	4.78202e+07	2.38196e+07	3.62171e+07	3.54226e+07	3.18198e+07
8-Oxononanoic acid	NEG	2.23944e+07	2.09326e+07	2.51877e+07	2.16635e+07	2.30602e+07	2.3791e+07	2.28382e+07	2.47173e+07	2.80457e+07	2.89392e+07	2.63815e+07	2.84925e+07	2.68283e+07	2.72341e+07	1.82155e+07	1.62304e+07	1.61999e+07	1.7223e+07	1.62152e+07	1.72077e+07	1.68819e+07
1-Oleoyl-2-palmitoyl-sn-glycero-3-phosphocholine	POS	8.99343e+06	4.77733e+06	5.32998e+06	6.88538e+06	5.05365e+06	7.16171e+06	6.36691e+06	796053	667796	929805	731925	798801	862929	797885	202315	137181	1.90449e+06	169703	163818	196411	462319
Undecanedioic acid	NEG	839201	870277	1.12484e+06	854739	997560	982022	944774	1.47415e+06	1.50155e+06	1.30062e+06	1.48785e+06	1.40108e+06	1.38739e+06	1.42544e+06	96780	116973	262665	106876	189819	179722	158806
4-Pyrimidinylmethanol	POS	1.10062e+07	9.05803e+06	7.83406e+06	1.00321e+07	8.44605e+06	9.42014e+06	9.29944e+06	1.64455e+06	7.47876e+06	1.83524e+06	4.56165e+06	4.657e+06	1.7399e+06	3.65285e+06	1.27264e+07	8.31292e+06	8.27064e+06	1.05197e+07	8.29178e+06	1.04985e+07	9.76999e+06
Salicylic acid ethyl ester	NEG	1.09408e+07	9.63667e+06	8.49179e+06	1.02887e+07	9.06423e+06	9.71629e+06	9.68975e+06	1.44836e+07	1.37778e+07	1.34721e+07	1.41307e+07	1.3625e+07	1.39779e+07	1.39112e+07	297928	311659	290967	304794	301313	294447	300185
LPC(22:6)	POS	1.62123e+06	1.4243e+06	1.45374e+06	1.52277e+06	1.43902e+06	1.53748e+06	1.49976e+06	3307.52	2893.15	4385.13	3100.33	3639.14	3846.33	3528.6	1.29804e+06	1.19426e+06	1.17943e+06	1.24615e+06	1.18684e+06	1.23873e+06	1.22391e+06
Arg-Val	POS	3.75141e+06	2.69816e+06	2.40172e+06	3.22478e+06	2.54994e+06	3.07657e+06	2.95043e+06	0	0	0	0	0	0	0	1.99945e+06	1.97268e+06	1.31608e+06	1.98606e+06	1.64438e+06	1.65776e+06	1.76273e+06
Pro-His	POS	6.78628e+06	4.89367e+06	4.20638e+06	5.83998e+06	4.55002e+06	5.49633e+06	5.29544e+06	113069	352652	71043.7	232860	211848	92056.4	178921	3.80467e+06	3.96384e+06	3.88953e+06	3.88426e+06	3.92669e+06	3.8471e+06	3.88601e+06
Ile-Glu	POS	7.1948e+06	5.87497e+06	5.52162e+06	6.53488e+06	5.69829e+06	6.35821e+06	6.19713e+06	256328	313146	237762	284737	275454	247045	269079	3.5715e+06	3.77647e+06	3.19617e+06	3.67399e+06	3.48632e+06	3.38383e+06	3.51471e+06
Pyridine-2,4-diamine	POS	6.0253e+06	2.95643e+06	2.44461e+06	4.49086e+06	2.70052e+06	4.23496e+06	3.80878e+06	264990	265795	206136	265392	235965	235563	245640	883575	1.15315e+06	888230	1.01836e+06	1.02069e+06	885902	974984
His-Val	NEG	1.89086e+06	1.51828e+06	1.65344e+06	1.70457e+06	1.58586e+06	1.77215e+06	1.68753e+06	72702.4	69611.4	43352	71156.9	56481.7	58027.2	61888.6	919232	1.09302e+06	774101	1.00613e+06	933563	846667	928786
Ala-Phe	POS	1.49651e+06	866493	1.1222e+06	1.1815e+06	994347	1.30936e+06	1.16174e+06	118624	282510	120708	200567	201609	119666	173947	838900	867709	731338	853305	799524	785119	812649
(2-Oxo-1-pyrrolidinyl)acetic acid	POS	4.87041e+06	3.68002e+06	6.20672e+06	4.27521e+06	4.94337e+06	5.53857e+06	4.91905e+06	5.48516e+06	8.60941e+06	4.62179e+06	7.04728e+06	6.6156e+06	5.05347e+06	6.23878e+06	2.63888e+06	3.21014e+06	2.5192e+06	2.92451e+06	2.86467e+06	2.57904e+06	2.78941e+06
3-Methylbutyl 6-O-.alpha.-L-arabinopyranosyl-.beta.-D-glucopyranoside	NEG	1.26698e+06	1.18771e+06	1.5526e+06	1.22734e+06	1.37015e+06	1.40979e+06	1.33576e+06	3.91201e+06	3.17111e+06	2.4098e+06	3.54156e+06	2.79045e+06	3.1609e+06	3.1643e+06	54274.4	53060.2	36670.1	53667.3	44865.1	45472.2	48001.6
.beta.-Alanine methyl ester	POS	3.01055e+06	2.1798e+06	2.16401e+06	2.59517e+06	2.17191e+06	2.58728e+06	2.45145e+06	2.72393e+06	964691	2.32719e+06	1.84431e+06	1.64594e+06	2.52556e+06	2.00527e+06	1.42763e+06	1.47533e+06	1.32841e+06	1.45148e+06	1.40187e+06	1.37802e+06	1.41046e+06
2-Oxiraneoctanoic acid, .eta.-hydroxy-3-octyl-	NEG	5.95876e+06	5.32191e+06	5.13217e+06	5.64034e+06	5.22704e+06	5.54547e+06	5.47095e+06	2.55751e+06	3.47169e+06	3.32506e+06	3.0146e+06	3.39838e+06	2.94129e+06	3.11809e+06	1.53738e+06	4.79755e+06	4.07284e+06	3.16746e+06	4.4352e+06	2.80511e+06	3.46926e+06
(9Z,12E)-15,16-Dihydroxyoctadeca-9,12-dienoic acid	NEG	3.81771e+07	3.33211e+07	2.67363e+07	3.57491e+07	3.00287e+07	3.24567e+07	3.27449e+07	7.36146e+07	6.70394e+07	6.68458e+07	7.0327e+07	6.69426e+07	7.02302e+07	6.91666e+07	2.39707e+06	2.45499e+06	1.94471e+06	2.42603e+06	2.19985e+06	2.17089e+06	2.26559e+06
3-Methylpiperidin-2-one	POS	6.24911e+06	9.07982e+06	1.48013e+07	7.66447e+06	1.19406e+07	1.05252e+07	1.00434e+07	9.52939e+06	1.40161e+07	1.08278e+07	1.17727e+07	1.24219e+07	1.01786e+07	1.14577e+07	3.71919e+06	8.33672e+06	1.83005e+07	6.02796e+06	1.33186e+07	1.10098e+07	1.01188e+07
Decamethylcyclopentasiloxane	POS	1.74787e+06	2.40894e+06	987022	2.0784e+06	1.69798e+06	1.36745e+06	1.71461e+06	2.56599e+06	1.33606e+06	1.99017e+06	1.95103e+06	1.66312e+06	2.27808e+06	1.96407e+06	2.71335e+06	2.47257e+06	1.6588e+06	2.59296e+06	2.06569e+06	2.18607e+06	2.28157e+06
6-Methyl-3-pyridazinol	POS	6.1241e+06	5.28268e+06	1.6209e+06	5.70339e+06	3.45179e+06	3.8725e+06	4.34256e+06	2.80174e+06	1.76302e+06	1.68983e+06	2.28238e+06	1.72642e+06	2.24578e+06	2.08486e+06	3.07618e+06	3.36813e+06	2.70564e+06	3.22216e+06	3.03688e+06	2.89091e+06	3.04998e+06
Ala-His	POS	3.01705e+07	2.10199e+07	1.39987e+07	2.55952e+07	1.75093e+07	2.20846e+07	2.17297e+07	3.58763e+06	6.3686e+06	2.04375e+06	4.97812e+06	4.20617e+06	2.81569e+06	3.99999e+06	1.10356e+07	1.08054e+07	1.95653e+07	1.09205e+07	1.51853e+07	1.53004e+07	1.38021e+07
Leu-Gly	NEG	3.75933e+06	3.44263e+06	3.47885e+06	3.60098e+06	3.46074e+06	3.61909e+06	3.56027e+06	137883	128611	105570	133247	117091	121727	124021	2.19042e+06	2.63065e+06	1.70782e+06	2.41054e+06	2.16923e+06	1.94912e+06	2.1763e+06
Leu-Tyr	POS	1.3903e+06	1.20496e+06	1.15688e+06	1.29763e+06	1.18092e+06	1.27359e+06	1.25071e+06	127985	808528	661848	468257	735188	394917	532787	803995	819979	689897	811987	754938	746946	771290
Ile-Met	NEG	3.49284e+06	3.38057e+06	3.25917e+06	3.4367e+06	3.31987e+06	3.376e+06	3.37752e+06	292855	278096	175001	285475	226548	233928	248650	2.4506e+06	2.77267e+06	2.34516e+06	2.61163e+06	2.55892e+06	2.39788e+06	2.52281e+06
Ile-Phe	POS	1.24925e+06	1.19716e+06	905381	1.2232e+06	1.05127e+06	1.07732e+06	1.11726e+06	611703	653568	694360	632636	673964	653032	653210	961000	978104	1.07132e+06	969552	1.02471e+06	1.01616e+06	1.00348e+06
Pterine	NEG	2.55104e+06	2.1827e+06	2.07332e+06	2.36687e+06	2.12801e+06	2.31218e+06	2.26902e+06	583696	457112	428270	520404	442691	505983	489693	187265	112731	166996	149998	189863	127130	155664
Astragalin	POS	126996	89494.4	397091	108245	243293	262043	204527	9.23081e+06	8.54784e+06	7.43462e+06	8.88933e+06	7.99123e+06	8.33271e+06	8.40442e+06	3097.07	46799.8	26116.8	24948.4	23399.9	1548.53	20985.1
2-Acetyl-3-ethylpyrazine	POS	8.72295e+06	5.00457e+06	4.80292e+06	6.86376e+06	4.90374e+06	6.76293e+06	6.17681e+06	4.01711e+06	4.57222e+06	4.68891e+06	4.29467e+06	4.63057e+06	4.35301e+06	4.42608e+06	124299	478243	443795	301271	461019	284047	348779
1,3-Dimethyl-1H-pyrazol-5-ol	POS	1.27904e+06	954850	1.09459e+06	1.11695e+06	1.02472e+06	1.18682e+06	1.1095e+06	1.32555e+06	1.03422e+06	886155	1.17988e+06	960187	1.10585e+06	1.08197e+06	896595	1.21125e+06	1.04697e+06	1.05392e+06	1.12911e+06	971781	1.0516e+06
9(10)-Epoxy-12Z-octadecenoic acid	NEG	8.53736e+06	7.65824e+06	6.70149e+06	8.0978e+06	7.17987e+06	7.61943e+06	7.63237e+06	1.58217e+07	1.55831e+07	1.52688e+07	1.57024e+07	1.54259e+07	1.55452e+07	1.55579e+07	2.104e+06	2.90726e+06	2.11881e+06	2.50563e+06	2.51303e+06	2.11141e+06	2.37669e+06
13S-Hydroxy-9Z,11E,15Z-octadecatrienoic acid	NEG	2.48781e+06	2.1508e+06	2.13963e+06	2.31931e+06	2.14522e+06	2.31372e+06	2.25941e+06	5.15099e+06	5.88011e+06	5.68054e+06	5.51555e+06	5.78033e+06	5.41577e+06	5.57055e+06	1.13506e+06	1.73832e+06	662290	1.43669e+06	1.2003e+06	898676	1.17856e+06
7-Keto-8-aminopelargonic acid	NEG	0	0	0	0	0	0	0	268673	2.50253e+06	273643	1.3856e+06	1.38809e+06	271158	1.01495e+06	0	0	0	0	0	0	0
Maltol	POS	4.38641e+07	3.07881e+07	3.02524e+07	3.73261e+07	3.05203e+07	3.70583e+07	3.49682e+07	2.10984e+06	1.89839e+06	736474	2.00411e+06	1.31743e+06	1.42316e+06	1.58157e+06	1.77444e+07	1.86432e+07	1.7424e+07	1.81938e+07	1.80336e+07	1.75842e+07	1.79372e+07
[(Aminocarbonyl)(methyl)amino]acetic acid	POS	1.95559e+06	1.56659e+06	1.44662e+06	1.76109e+06	1.50661e+06	1.70111e+06	1.65627e+06	2.42397e+06	2.29404e+06	2.19847e+06	2.35901e+06	2.24625e+06	2.31122e+06	2.30549e+06	631854	617150	573751	624502	595451	602802	607585
Thr-Glu	POS	3.45927e+06	2.80768e+06	2.31079e+06	3.13348e+06	2.55924e+06	2.88503e+06	2.85925e+06	314031	715526	647453	514778	681490	480742	559003	2.55322e+06	1.80828e+06	1.92126e+06	2.18075e+06	1.86477e+06	2.23724e+06	2.09426e+06
Ser-Gln	POS	2.68148e+06	2.75265e+06	2.87292e+06	2.71707e+06	2.81278e+06	2.7772e+06	2.76902e+06	612690	575805	508951	594248	542378	560821	565815	1.59599e+06	16517.1	148879	162933	15620.2	15410.2	325892
L-.beta.-Homoglutamine	NEG	2.52008e+06	2.18126e+06	2.17516e+06	2.35067e+06	2.17821e+06	2.34762e+06	2.29217e+06	106674	92102.8	88227.6	99388.6	90165.2	97451	95668.3	1.3148e+06	1.58841e+06	1.06189e+06	1.4516e+06	1.32515e+06	1.18834e+06	1.3217e+06
Thr-Thr	NEG	5.20468e+06	4.47699e+06	4.57026e+06	4.84084e+06	4.52363e+06	4.88747e+06	4.75065e+06	181220	141589	132598	161405	137094	156909	151803	2.98468e+06	3.67399e+06	2.61587e+06	3.32933e+06	3.14493e+06	2.80027e+06	3.09151e+06
Leu-Ser	POS	3.91674e+06	4.00675e+06	3.44559e+06	3.96175e+06	3.72617e+06	3.68116e+06	3.78969e+06	361230	365425	360806	363328	363116	361018	362487	1.87682e+06	2.05957e+06	1.67419e+06	1.96819e+06	1.86688e+06	1.77551e+06	1.87019e+06
3-Methylquinolin-4-amine	POS	2.72526e+06	2.33084e+06	1.4451e+06	2.52805e+06	1.88797e+06	2.08518e+06	2.16707e+06	364531	453603	377267	409067	415435	370899	398467	1.6506e+06	1.66224e+06	1.61377e+06	1.65642e+06	1.638e+06	1.63218e+06	1.6422e+06
Val-Tyr	POS	1.80514e+06	1.66022e+06	1.42934e+06	1.73268e+06	1.54478e+06	1.61724e+06	1.63157e+06	0	0	0	0	0	0	0	1.33958e+06	1.38325e+06	1.19627e+06	1.36141e+06	1.28976e+06	1.26793e+06	1.30637e+06
Val-Leu	POS	5.24564e+07	4.55649e+07	3.95683e+07	4.90107e+07	4.25666e+07	4.60124e+07	4.58632e+07	2.16438e+06	2.20054e+06	2.07782e+06	2.18246e+06	2.13918e+06	2.1211e+06	2.14758e+06	3.17452e+07	3.16893e+07	2.76724e+07	3.17172e+07	2.96808e+07	2.97088e+07	3.0369e+07
4,6-Diamino-5-formamidopyrimidine	POS	5.16431e+06	4.7406e+06	4.34515e+06	4.95245e+06	4.54287e+06	4.75473e+06	4.75002e+06	436239	918766	856975	677502	887871	646607	737327	4.10009e+06	4.19299e+06	3.71525e+06	4.14654e+06	3.95412e+06	3.90767e+06	4.00278e+06
L-Carvone	POS	146763	114896	58434.9	130829	86665.3	102599	106698	2.90249e+06	2.77778e+06	2.63896e+06	2.84014e+06	2.70837e+06	2.77073e+06	2.77308e+06	0	0	0	0	0	0	0
(12Z)-9,10,11-Trihydroxyoctadec-12-enoic acid	NEG	5.90833e+07	9.08291e+07	8.32614e+07	7.49562e+07	8.70452e+07	7.11723e+07	7.77246e+07	1.42778e+08	1.28463e+08	1.2157e+08	1.35621e+08	1.25016e+08	1.32174e+08	1.30937e+08	1.81875e+07	2.46109e+07	2.06151e+07	2.13992e+07	2.2613e+07	1.94013e+07	2.11378e+07
3-Dodecyloxypropylamine	POS	212578	54899.1	42061.5	133739	48480.3	127320	103180	625091	59212.3	39132.9	342152	49172.6	332112	241146	1.04731e+06	919283	177759	983297	548521	612535	714784
CDP-Ethanolamine	POS	2.17369e+06	1.55335e+06	1.87927e+06	1.86352e+06	1.71631e+06	2.02648e+06	1.86877e+06	19334.3	35589.1	28184.5	27461.7	31886.8	23759.4	27702.6	1.12564e+06	1.19691e+06	899679	1.16127e+06	1.0483e+06	1.01266e+06	1.07408e+06
Butyl isobutyl phthalate	POS	5.15718e+06	5.01229e+06	4.97389e+06	5.08474e+06	4.99309e+06	5.06554e+06	5.04779e+06	4.89904e+06	4.96487e+06	4.81952e+06	4.93196e+06	4.8922e+06	4.85928e+06	4.89448e+06	5.04749e+06	4.93131e+06	5.88175e+06	4.9894e+06	5.40653e+06	5.46462e+06	5.28685e+06
Heptenoylcarnitine	POS	819247	752279	624337	785763	688308	721792	731954	24313	20370.1	16576.5	22341.5	18473.3	20444.7	20419.9	516319	512698	436075	514508	474386	476197	488364
LPC(18:1)	POS	7.87276e+06	6.26866e+06	6.53399e+06	7.07071e+06	6.40132e+06	7.20338e+06	6.8918e+06	389627	441579	388746	415603	415162	389186	406650	2.16544e+06	1.77631e+06	1.72152e+06	1.97088e+06	1.74892e+06	1.94348e+06	1.88776e+06
Ala-Lys	POS	7.35271e+06	5.54425e+06	5.50989e+06	6.44848e+06	5.52707e+06	6.4313e+06	6.13562e+06	463402	569999	472158	516701	521079	467780	501853	7.06083e+06	7.02534e+06	5.73487e+06	7.04309e+06	6.38011e+06	6.39785e+06	6.60702e+06
2-Ethyl-L-glutamic acid	POS	1.02275e+06	719153	614265	870952	666709	818508	785389	1.33743e+06	1.43088e+06	1.26993e+06	1.38416e+06	1.35041e+06	1.30368e+06	1.34608e+06	536624	390530	361190	463577	375860	448907	429448
Pro-Gln	POS	7.95288e+06	5.98746e+06	5.25707e+06	6.97017e+06	5.62227e+06	6.60498e+06	6.39914e+06	149642	356393	39070.5	253018	197732	94356.1	181702	2.35177e+06	2.34086e+06	2.33571e+06	2.34631e+06	2.33829e+06	2.34374e+06	2.34278e+06
2-Keto-3-deoxyoctonic acid	NEG	2.33874e+06	2.05897e+06	2.21659e+06	2.19885e+06	2.13778e+06	2.27766e+06	2.20477e+06	1.7529e+06	1.39951e+06	1.01799e+06	1.57621e+06	1.20875e+06	1.38544e+06	1.39013e+06	98087.2	104925	80384.1	101506	92654.7	89235.7	94465.5
Val-Lys	POS	9.55972e+06	7.57044e+06	7.27405e+06	8.56508e+06	7.42225e+06	8.41689e+06	8.13474e+06	370552	284304	210915	327428	247609	290734	288590	4.28727e+06	4.64689e+06	3.99922e+06	4.46708e+06	4.32305e+06	4.14324e+06	4.31112e+06
4-Amino-2-methylbutanoic acid	POS	4.67405e+06	3.94058e+06	3.68234e+06	4.30732e+06	3.81146e+06	4.1782e+06	4.09899e+06	1.41225e+06	1.72908e+06	1.17072e+06	1.57067e+06	1.4499e+06	1.29149e+06	1.43735e+06	3.51704e+06	3.43754e+06	3.31444e+06	3.47729e+06	3.37599e+06	3.41574e+06	3.42301e+06
Val-Arg	POS	1.46538e+07	1.22898e+07	1.08087e+07	1.34718e+07	1.15493e+07	1.27313e+07	1.25841e+07	1.05529e+06	1.01725e+06	931413	1.03627e+06	974331	993350	1.00132e+06	5.01338e+06	5.02187e+06	5.18392e+06	5.01763e+06	5.10289e+06	5.09865e+06	5.07306e+06
Dianthoside	POS	1.04408e+07	9.56793e+06	9.32688e+06	1.00044e+07	9.4474e+06	9.88384e+06	9.77853e+06	1.26682e+07	1.23306e+07	1.1942e+07	1.24994e+07	1.21363e+07	1.23051e+07	1.23136e+07	141950	206539	238760	174245	222650	190355	195750
4-Oxododecanedioic acid	NEG	295776	377630	361497	336703	369564	328637	344968	201676	191087	155135	196381	173111	178405	182633	94190.9	94598.4	88581.6	94394.6	91590	91386.2	92456.9
Val-Gln	POS	6.75895e+06	6.01015e+06	5.83825e+06	6.38455e+06	5.9242e+06	6.2986e+06	6.20245e+06	2.94698e+06	598993	784283	1.77299e+06	691638	1.86563e+06	1.44342e+06	2.59654e+06	2.85809e+06	2.38012e+06	2.72732e+06	2.61911e+06	2.48833e+06	2.61159e+06
Gentisic acid 5-O-glucoside	NEG	1.36822e+06	1.19738e+06	1.02949e+06	1.2828e+06	1.11343e+06	1.19885e+06	1.19836e+06	1.71941e+06	1.4544e+06	1.32143e+06	1.58691e+06	1.38792e+06	1.52042e+06	1.49841e+06	0	0	0	0	0	0	0
3-Hydroxy-2-((9Z,12Z)-octadeca-9,12-dienoyloxy)propyl 2-(trimethylazaniumyl)ethyl phosphate	POS	2.08276e+06	2.22904e+06	1.82392e+06	2.1559e+06	2.02648e+06	1.95334e+06	2.04524e+06	1.46652e+06	1.46584e+06	1.3403e+06	1.46618e+06	1.40307e+06	1.40341e+06	1.42422e+06	1.19296e+06	1.16821e+06	1.03576e+06	1.18059e+06	1.10199e+06	1.11436e+06	1.13231e+06
Kaempferol 3-ss-D-galactoside	NEG	3.15541e+06	2.65975e+06	2.17983e+06	2.90758e+06	2.41979e+06	2.66762e+06	2.665e+06	1.45426e+07	1.28574e+07	1.21757e+07	1.37e+07	1.25165e+07	1.33591e+07	1.31919e+07	0	0	0	0	0	0	0
5,7-Dihydroxy-2-(4-hydroxy-3-methoxyphenyl)-4-oxo-4H-chromen-3-yl hexopyranoside	NEG	3.43296e+06	3.09417e+06	2.88107e+06	3.26357e+06	2.98762e+06	3.15701e+06	3.13607e+06	1.05543e+07	9.496e+06	8.61873e+06	1.00251e+07	9.05737e+06	9.58649e+06	9.55633e+06	0	0	0	0	0	0	0
1-Stearoyl-2-arachidonyl-sn-glycero-3-phosphocholine	POS	1.8364e+06	970072	1.07343e+06	1.40324e+06	1.02175e+06	1.45492e+06	1.2933e+06	74603.3	806294	865474	890449	835884	820039	715457	106894	104197	109912	100545	117054	103403	107001
Dihydroterrecyclic acid	NEG	3.67115e+06	2.08628e+06	2.00441e+06	2.87872e+06	2.04534e+06	2.83778e+06	2.58728e+06	4.70458e+06	4.20484e+06	4.22765e+06	4.45471e+06	4.21624e+06	4.46612e+06	4.37902e+06	76745.8	81736	69059.1	79240.9	75397.5	72902.4	75846.9
Cyclo(prolyltyrosyl)	NEG	3.63775e+06	3.24382e+06	2.90267e+06	3.44078e+06	3.07324e+06	3.27021e+06	3.26141e+06	438585	360319	369613	399452	364966	404099	389506	2.68235e+06	2.94654e+06	2.41897e+06	2.81444e+06	2.68276e+06	2.55066e+06	2.68262e+06
3,4,5-Trimethoxybenzoic acid	NEG	1.1665e+07	1.08791e+07	9.6e+06	1.1272e+07	1.02395e+07	1.06325e+07	1.07147e+07	1.23939e+07	1.15241e+07	1.13465e+07	1.1959e+07	1.14353e+07	1.18702e+07	1.17548e+07	184301	1.3356e+06	231216	759953	783410	207758	583707
3-(Pyridine-3-yl)aniline	POS	974400	868426	867089	921413	867758	920744	903305	855531	968808	1.04719e+06	912170	1.008e+06	951362	957177	878233	873236	1.02026e+06	875735	946747	949245	923909
Decatetraenoylcarnitine	POS	456734	373970	277701	415352	325835	367217	369468	6776.88	6612.68	3532.48	3388.44	1766.24	5154.68	4538.57	246769	276154	231720	261462	253937	239244	251548
Nonanoylcarnitine	POS	1.3936e+06	1.25691e+06	1.08844e+06	1.32526e+06	1.17267e+06	1.24102e+06	1.24632e+06	21311.6	19975.5	23248.6	20643.5	21612	22280.1	21511.9	877343	973816	770820	925579	872318	824081	873993
3,3-Dimethylcyclohexanone	POS	1.70114e+06	1.33028e+06	1.20605e+06	1.51571e+06	1.26817e+06	1.45359e+06	1.41249e+06	5.45068e+06	5.89915e+06	5.16956e+06	5.67492e+06	5.53436e+06	5.31012e+06	5.50646e+06	468359	635472	498723	551916	567097	483541	534185
PC(38:4)	POS	1.8364e+06	970072	1.07343e+06	1.40324e+06	1.02175e+06	1.45492e+06	1.2933e+06	74603.3	106294	165474	90448.6	135884	120039	115457	96893.9	104197	99911.7	90545.3	97054.2	93402.8	97000.8
Allose	NEG	1.60112e+07	1.45694e+07	7.2679e+06	1.52903e+07	1.09186e+07	1.16396e+07	1.26162e+07	8.27614e+06	7.96317e+06	1.6461e+07	8.11966e+06	1.22121e+07	1.23686e+07	1.09001e+07	5.4997e+06	3.75254e+06	3.17411e+06	4.62612e+06	3.46332e+06	4.3369e+06	4.14211e+06
Arg-Gly	POS	3.48214e+06	2.31661e+06	2.65213e+06	2.89937e+06	2.48437e+06	3.06714e+06	2.81696e+06	672821	272218	484305	472520	378262	578563	476448	2.60923e+06	2.4766e+06	2.08968e+06	2.54292e+06	2.28314e+06	2.34946e+06	2.39184e+06
3.alpha.,6.alpha.-Mannotriose	NEG	4.04275e+06	3.19253e+06	3.36482e+06	3.61764e+06	3.27867e+06	3.70379e+06	3.53337e+06	8.51329e+06	2.57008e+06	6.90981e+06	5.54169e+06	4.73995e+06	7.71155e+06	5.99773e+06	691440	706688	561301	699064	633995	626370	653143
Thr-Ser	NEG	2.89007e+06	2.31703e+06	2.41531e+06	2.60355e+06	2.36617e+06	2.65269e+06	2.54081e+06	14676.9	2170.32	16653.2	8423.63	9411.75	15665.1	11166.8	1.43557e+06	1.84587e+06	1.24084e+06	1.64072e+06	1.54335e+06	1.3382e+06	1.50743e+06
Gly-Thr	NEG	3.4175e+06	3.01155e+06	2.86455e+06	3.21453e+06	2.93805e+06	3.14102e+06	3.09787e+06	329774	256056	228680	292915	242368	279227	271503	2.09788e+06	2.4318e+06	1.81695e+06	2.26484e+06	2.12438e+06	1.95741e+06	2.11554e+06
Asn-Ile	POS	1.03557e+06	959017	885114	997295	922065	960344	959902	220109	154688	148573	187399	151631	184341	174457	692448	620435	496654	656442	558544	594551	603179
Val-Pro	NEG	2.03511e+06	1.80172e+06	1.61704e+06	1.91842e+06	1.70938e+06	1.82607e+06	1.81796e+06	54591.8	48842.4	28298.5	51717.1	38570.5	41445.2	43910.9	897085	1.07937e+06	748440	988228	913905	822762	908298
Leu-Thr	NEG	5.99997e+06	5.53931e+06	4.78665e+06	5.76964e+06	5.16298e+06	5.39331e+06	5.44197e+06	16699.8	12847.5	25962.5	14773.6	19405	21331.1	18503.3	2.843e+06	3.28711e+06	2.47119e+06	3.06505e+06	2.87915e+06	2.65709e+06	2.8671e+06
Kaempferol 3-O-vicianoside	NEG	58327.6	165829	139484	112078	152656	98905.6	121214	1.47142e+06	1.32201e+06	1.22994e+06	1.39672e+06	1.27598e+06	1.35068e+06	1.34112e+06	0	0	0	0	0	0	0
Syringic acid	NEG	2.66499e+06	2.53312e+06	2.47865e+06	2.59906e+06	2.50589e+06	2.57182e+06	2.55892e+06	1.25675e+06	1.08181e+06	938846	1.16928e+06	1.01033e+06	1.0978e+06	1.09247e+06	1.17919e+06	1.26237e+06	1.0717e+06	1.22078e+06	1.16703e+06	1.12544e+06	1.17109e+06
N-Methyl-L-serine	POS	3.24231e+06	2.02971e+06	1.78547e+06	2.63601e+06	1.90759e+06	2.51389e+06	2.35249e+06	2.15519e+07	2.08475e+07	2.21447e+07	2.11997e+07	2.14961e+07	2.18483e+07	2.15147e+07	2.43844e+06	2.36758e+06	2.88877e+06	2.40301e+06	2.62817e+06	2.6636e+06	2.56493e+06
3-Methoxycinnamic acid	POS	3.02435e+06	2.59278e+06	2.14292e+06	2.80856e+06	2.36785e+06	2.58364e+06	2.58668e+06	3.09915e+06	2.90395e+06	2.93725e+06	3.00155e+06	2.9206e+06	3.0182e+06	2.98012e+06	217626	209382	194543	213504	201962	206084	207183
1-O-Hexadecyl-2-O-(5Z,8Z,11Z,14Z,17Z-eicosapentaenoyl)-sn-glyceryl-3-phosphorylcholine	POS	1.44115e+06	449558	711755	945356	580657	1.07645e+06	867489	4371.27	7256.98	21133.4	5814.13	14195.2	12752.3	10920.5	219233	202798	264440	211016	233619	241837	228824
9-Oxo-10E,12Z,15Z-octadecatrienoic acid	NEG	1.16513e+06	1.44502e+06	879262	1.30507e+06	1.16214e+06	1.02219e+06	1.16313e+06	3.39899e+06	2.75066e+06	4.08614e+06	3.07483e+06	3.4184e+06	3.74257e+06	3.41193e+06	295307	261722	244455	278515	253089	269881	267161
Leucoside	POS	260198	234878	222507	247538	228693	241352	239194	1.13341e+06	982395	882895	1.0579e+06	932645	1.00815e+06	999568	2106.3	2885.4	2349.45	1053.15	2400.24	1053.15	1974.61
PC(36:3)	POS	1.44115e+06	449558	711755	945356	580657	1.07645e+06	867489	4371.27	7256.98	21133.4	5814.13	14195.2	12752.3	10920.5	219233	202798	264440	211016	233619	241837	228824
Ala-Asp	POS	4.37376e+06	3.28034e+06	3.30321e+06	3.82705e+06	3.29178e+06	3.83849e+06	3.65244e+06	173591	231513	482575	202552	357044	328083	295893	4.05459e+06	3.57352e+06	3.39241e+06	3.81405e+06	3.48296e+06	3.7235e+06	3.6735e+06
Val-Glu	NEG	7.30966e+06	7.81461e+06	7.66082e+06	7.56213e+06	7.73772e+06	7.48524e+06	7.59503e+06	130252	80459.5	71333.8	105356	75896.6	100793	94015	5.28545e+06	5.47902e+06	5.03571e+06	5.38223e+06	5.25737e+06	5.16058e+06	5.26673e+06
Castanospermine	POS	1.88775e+06	1.4757e+06	1.32937e+06	1.68173e+06	1.40253e+06	1.60856e+06	1.56427e+06	1.79562e+06	1.85892e+06	1.66336e+06	1.82727e+06	1.76114e+06	1.72949e+06	1.77263e+06	401006	442662	371437	421834	407050	386222	405035
Leu-Glu	NEG	3.76225e+06	3.59242e+06	3.18664e+06	3.67733e+06	3.38953e+06	3.47444e+06	3.51377e+06	48407.9	27102.5	24804.8	37755.2	25953.7	36606.4	33438.4	1.67842e+06	1.97626e+06	1.59813e+06	1.82734e+06	1.7872e+06	1.63828e+06	1.75094e+06
Ser-His	POS	3.6601e+06	1.82502e+06	1.90918e+06	2.74256e+06	1.8671e+06	2.78464e+06	2.46476e+06	0	0	0	0	0	0	0	776266	787225	296086	781745	541655	536176	619859
Thr-His	POS	4.11474e+06	2.46427e+06	2.9889e+06	3.2895e+06	2.72659e+06	3.55182e+06	3.1893e+06	180063	202732	501084	191397	351908	340573	294626	1.3136e+06	1.62296e+06	1.31738e+06	1.46828e+06	1.47017e+06	1.31549e+06	1.41798e+06
Leu-Lys	POS	4.73502e+06	3.96039e+06	3.54119e+06	4.3477e+06	3.75079e+06	4.13811e+06	4.07887e+06	1.89647e+07	1.0233e+08	1.89196e+07	1.95969e+07	1.95744e+07	1.89432e+07	3.30548e+07	1.45456e+06	1.54027e+06	1.27345e+06	1.49741e+06	1.40686e+06	1.364e+06	1.42276e+06
Dexrazoxane	NEG	4.56137e+07	4.06508e+07	3.84951e+07	4.31323e+07	3.95729e+07	4.20544e+07	4.15865e+07	156475	97767.3	102635	127121	100201	129555	118959	3.48197e+07	3.86397e+07	2.93083e+07	3.67297e+07	3.3974e+07	3.2064e+07	3.42559e+07
Ser-Phe	NEG	1.08191e+06	1.3378e+06	911806	1.20985e+06	1.1248e+06	996856	1.1105e+06	38571.1	50524.6	48603.5	44547.8	49564	43587.3	45899.7	703784	796022	612516	749903	704269	658150	704107
Leu-Met	POS	8.45985e+06	7.5774e+06	7.30655e+06	8.01863e+06	7.44198e+06	7.8832e+06	7.78127e+06	155979	147587	47400.9	151783	97494	101690	116989	5.56063e+06	6.01972e+06	5.09339e+06	5.79017e+06	5.55655e+06	5.32701e+06	5.55791e+06
2,3-Dihydroxy-2-methylbutanoic acid	NEG	2.05818e+06	2.13836e+06	1.87841e+06	2.09827e+06	2.00839e+06	1.9683e+06	2.02498e+06	1.6944e+06	1.53052e+06	1.52917e+06	1.61246e+06	1.52985e+06	1.61179e+06	1.5847e+06	802556	356846	570998	579701	463922	686777	576800
PC(35:4)	POS	2.33854e+06	1.59524e+06	1.33229e+06	1.96689e+06	1.46377e+06	1.83541e+06	1.75536e+06	126075	108917	122275	117496	115596	124175	119089	471547	312256	494241	391902	403249	482894	426015
DL-Norvaline	POS	2.42673e+06	2.42118e+06	3.63003e+06	2.42396e+06	3.02561e+06	3.02838e+06	2.82598e+06	1.73697e+06	1.6547e+06	1.50205e+06	1.69584e+06	1.57838e+06	1.61951e+06	1.63124e+06	2.73738e+06	1.96412e+06	2.73734e+06	2.35075e+06	2.35073e+06	2.73736e+06	2.47961e+06
D-Ribose 1-phosphate	NEG	1.01606e+07	6.69614e+06	6.91899e+06	8.42839e+06	6.80756e+06	8.53981e+06	7.92525e+06	78743.4	62250.9	82196.9	70497.2	31125.5	39371.7	60697.6	4.56388e+06	5.25946e+06	4.69397e+06	4.91167e+06	4.97672e+06	4.62893e+06	4.83911e+06
Glu-Ser	NEG	2.99696e+06	2.3252e+06	2.39895e+06	2.66108e+06	2.36208e+06	2.69795e+06	2.5737e+06	58797.8	75232.7	63996.2	67015.3	69614.5	61397	66008.9	2.56473e+06	2.82462e+06	2.38016e+06	2.69467e+06	2.60239e+06	2.47244e+06	2.58983e+06
Ser-Ser	NEG	1.17633e+06	1.63876e+06	1.52895e+06	1.40755e+06	1.58386e+06	1.35264e+06	1.44802e+06	777777	988683	866157	883230	927420	821967	877539	655604	785190	651363	720397	718277	653484	697386
Ser-Thr	POS	3.05696e+06	2.49813e+06	2.48264e+06	2.77755e+06	2.49039e+06	2.7698e+06	2.67924e+06	111822	164193	100262	138008	132228	106042	125426	1.81856e+06	1.82954e+06	1.54395e+06	1.82405e+06	1.68675e+06	1.68126e+06	1.73068e+06
(2E)-4-Ethoxy-4-oxo-2-butenoic acid	NEG	8.56146e+06	7.84839e+06	6.66617e+06	8.20492e+06	7.25728e+06	7.61381e+06	7.69201e+06	1.05821e+07	9.47247e+06	8.67892e+06	1.00273e+07	9.07569e+06	9.63049e+06	9.57781e+06	1.44583e+06	1.69028e+06	1.44235e+06	1.56806e+06	1.56632e+06	1.44409e+06	1.52615e+06
Val-Phe	NEG	1.09434e+07	9.92074e+06	9.67426e+06	1.04321e+07	9.7975e+06	1.03088e+07	1.01795e+07	433721	338125	252048	385923	295086	342884	341298	7.38552e+06	8.17669e+06	6.468e+06	7.78111e+06	7.32235e+06	6.92676e+06	7.3434e+06
3-Cyclohexyl-1,1-dimethylurea	POS	8.48882e+06	7.76099e+06	7.55425e+06	8.12491e+06	7.65762e+06	8.02153e+06	7.93469e+06	8.28048e+06	8.62097e+06	8.32851e+06	8.45072e+06	8.47474e+06	8.30449e+06	8.40998e+06	8.11799e+06	8.01158e+06	8.20307e+06	8.06479e+06	8.10733e+06	8.16053e+06	8.11088e+06
1,3-Diazaspiro[4.4]nonane-2,4-dione	NEG	2.89269e+06	2.59393e+06	3.40493e+06	2.74331e+06	2.99943e+06	3.14881e+06	2.96385e+06	54991.5	106185	145884	80588.4	126035	100438	102354	2.04149e+06	2.14174e+06	2.75835e+06	2.09162e+06	2.45005e+06	2.39992e+06	2.31386e+06
Meglumine	POS	933554	1.15148e+06	1.0739e+06	1.04252e+06	1.11269e+06	1.00373e+06	1.05298e+06	1.22307e+06	985830	977863	1.10445e+06	981846	1.10047e+06	1.06225e+06	1.94875e+06	1.15424e+06	2.22716e+06	1.55149e+06	1.6907e+06	2.08795e+06	1.77672e+06
His-Glu	POS	4.24056e+06	2.63092e+06	2.80975e+06	3.43574e+06	2.72034e+06	3.52516e+06	3.22708e+06	352123	337426	214622	344775	276024	283373	301391	1.59861e+06	1.52174e+06	1.55165e+06	1.56018e+06	1.53669e+06	1.57513e+06	1.55733e+06
Albizziin	POS	2.35668e+06	1.9632e+06	1.91694e+06	2.15994e+06	1.94007e+06	2.13681e+06	2.07894e+06	2.99088e+06	2.83054e+06	2.46055e+06	2.91071e+06	2.64555e+06	2.72571e+06	2.76066e+06	285447	351872	287699	318660	319786	286573	308340
.gamma.-Hydroxybutyric acid	NEG	1.07754e+07	9.73685e+06	9.72777e+06	1.02561e+07	9.73231e+06	1.02516e+07	1.008e+07	1.8026e+06	2.30616e+06	3.04836e+06	2.05438e+06	2.67726e+06	2.42548e+06	2.38571e+06	8.42434e+06	8.87382e+06	7.82234e+06	8.64908e+06	8.34808e+06	8.12334e+06	8.3735e+06
9-(2,3-Dihydroxypropoxy)-9-oxononanoic acid	NEG	8.80815e+06	8.16513e+06	7.19221e+06	8.48664e+06	7.67867e+06	8.00018e+06	8.05517e+06	7.90353e+06	7.0404e+06	6.3852e+06	7.47196e+06	6.7128e+06	7.14437e+06	7.10971e+06	1.98298e+06	1.95312e+06	1.62193e+06	1.96805e+06	1.78752e+06	1.80246e+06	1.85268e+06
6-Hydroxy-8-methoxy-3-methyl-3,4-dihydroisochromen-1-one	POS	5.41167e+06	4.74527e+06	3.71364e+06	5.07847e+06	4.22946e+06	4.56265e+06	4.62353e+06	6.52107e+06	6.08401e+06	5.79084e+06	6.30254e+06	5.93742e+06	6.15595e+06	6.13197e+06	149301	140100	150120	144701	145110	149711	146507
Octenoylcarnitine	POS	3.30674e+07	2.9433e+07	2.46071e+07	3.12502e+07	2.702e+07	2.88372e+07	2.90358e+07	31904.4	52723.4	80710.6	42313.9	66717	56307.5	55112.8	2.13231e+07	2.19188e+07	1.80852e+07	2.16209e+07	2.0002e+07	1.97042e+07	2.04424e+07
LPE(22:6)	POS	761609	652329	673715	706969	663022	717662	695884	3118.71	3403.2	2834.18	1701.6	1701.6	1584.85	2390.69	460465	416832	418417	438649	417625	439441	431905
Arg-Ser	POS	1.83381e+06	1.16538e+06	1.71726e+06	1.49959e+06	1.44132e+06	1.77553e+06	1.57215e+06	122641	280814	182105	201728	231460	152373	195187	973308	1.40721e+06	1.2768e+06	1.19026e+06	1.342e+06	1.12505e+06	1.21911e+06
Pro-Arg	POS	4.01905e+06	3.30013e+06	3.25967e+06	3.65959e+06	3.2799e+06	3.63936e+06	3.52629e+06	33415.4	122614	89489.4	78014.5	106051	61452.4	81839.5	2.54453e+06	2.69955e+06	2.29153e+06	2.62204e+06	2.49554e+06	2.41803e+06	2.51187e+06
Thr-Arg	POS	7.99461e+06	5.47062e+06	5.59752e+06	6.73261e+06	5.53407e+06	6.79606e+06	6.35425e+06	269900	297708	196479	283804	247093	233190	254696	3.66436e+06	3.62067e+06	3.37277e+06	3.64251e+06	3.49672e+06	3.51856e+06	3.5526e+06
Gly-Gly-His	POS	7.08982e+06	4.03905e+06	3.87447e+06	5.56444e+06	3.95676e+06	5.48214e+06	5.00111e+06	86581.1	72123.7	30647.8	79352.4	51385.8	58614.5	63117.6	1.97981e+06	2.05792e+06	1.94537e+06	2.01886e+06	2.00164e+06	1.96259e+06	1.99437e+06
D-Leucyl-L-arginine	POS	1.55914e+06	1.36033e+06	2.03757e+06	1.45973e+06	1.69895e+06	1.79835e+06	1.65234e+06	1.78718e+06	1.75234e+06	1.38211e+06	1.76976e+06	1.56723e+06	1.58465e+06	1.64054e+06	830802	573977	420166	702390	497072	625484	608315
O-Methyl-DL-serine	POS	4.81324e+07	4.16421e+07	4.13829e+07	4.48872e+07	4.15125e+07	4.47576e+07	4.37191e+07	4.7718e+06	4.6884e+06	5.08599e+06	4.7301e+06	4.88719e+06	4.92889e+06	4.84873e+06	2.85673e+07	3.14014e+07	2.65265e+07	2.99844e+07	2.8964e+07	2.75469e+07	2.88317e+07
Leu-Asn	NEG	3.47247e+06	2.9888e+06	2.90783e+06	3.23064e+06	2.94831e+06	3.19015e+06	3.12303e+06	19970.9	34188.7	31185.7	27079.8	32687.2	25578.3	28448.4	872627	942380	743900	907503	843140	808263	852969
Swainsonine	POS	1.28185e+06	1.08888e+06	883628	1.18537e+06	986254	1.08274e+06	1.08479e+06	3.42324e+06	3.04585e+06	3.02506e+06	3.23454e+06	3.03545e+06	3.22415e+06	3.16472e+06	328293	299518	323389	313906	311453	325841	317067
Jasmine lactone	POS	2.49156e+06	2.38305e+06	1.74811e+06	2.43731e+06	2.06558e+06	2.11984e+06	2.20757e+06	2.16634e+07	2.13137e+07	2.02699e+07	2.14885e+07	2.07918e+07	2.09666e+07	2.10823e+07	65300.5	65320.6	64284	65310.6	32660.3	32650.3	54254.4
4-Hydroxy-3-methoxyphenyl .beta.-D-glucopyranoside	NEG	1.98072e+06	2.3823e+06	2.13002e+06	2.18151e+06	2.25616e+06	2.05537e+06	2.16434e+06	6.13521e+06	5.99032e+06	5.34306e+06	6.06277e+06	5.66669e+06	5.73914e+06	5.82287e+06	71557.3	75149.3	85628.8	73353.3	80389.1	78593.1	77445.1
2-((2R)-2-Hydroxycyclohexyl)acetic acid	NEG	3.68682e+06	3.40861e+06	3.59615e+06	3.54772e+06	3.50238e+06	3.64148e+06	3.56386e+06	5.8027e+06	6.50964e+06	1.99038e+06	6.15617e+06	4.25001e+06	3.89654e+06	4.76758e+06	6.18355e+06	3.61136e+06	5.81141e+06	4.89745e+06	4.71139e+06	5.99748e+06	5.20211e+06
N-(4-Hydroxyphenyl)glycine	NEG	1.17256e+07	1.09812e+07	9.88808e+06	1.13534e+07	1.04347e+07	1.08068e+07	1.0865e+07	1.50291e+06	1.37255e+06	1.32658e+06	1.43773e+06	1.34957e+06	1.41474e+06	1.40068e+06	8.24877e+06	8.83119e+06	7.32287e+06	8.53998e+06	8.07703e+06	7.78582e+06	8.13428e+06
L-Arginine, methyl ester	POS	7.55075e+06	5.96942e+06	5.75862e+06	6.76008e+06	5.86402e+06	6.65469e+06	6.42626e+06	4.29245e+06	4.60794e+06	4.23388e+06	4.45019e+06	4.42091e+06	4.26316e+06	4.37809e+06	4.44845e+06	4.29044e+06	3.25195e+06	4.36945e+06	3.7712e+06	3.8502e+06	3.99695e+06
3'-Azido-3'-deoxythymidine 5'-monophosphate	NEG	8.54881e+07	5.98725e+07	6.27112e+07	7.26803e+07	6.12918e+07	7.40996e+07	6.93572e+07	4.20129e+06	3.43042e+06	1.85018e+06	3.81586e+06	2.6403e+06	3.02574e+06	3.16063e+06	3.79416e+07	4.16447e+07	3.68594e+07	3.97931e+07	3.92521e+07	3.74005e+07	3.88152e+07
(3R,4S)-3,4-pyrrolidinediol	POS	1.06197e+08	9.24897e+07	8.76792e+07	9.93436e+07	9.00845e+07	9.69383e+07	9.54555e+07	1.87606e+08	1.93352e+08	1.86681e+08	1.90479e+08	1.90016e+08	1.87143e+08	1.89213e+08	4.74376e+06	4.65576e+06	4.43139e+06	4.69976e+06	4.54358e+06	4.58757e+06	4.6103e+06
Lupenone	POS	1.18307e+06	1.08624e+06	1.07893e+06	1.13466e+06	1.08259e+06	1.131e+06	1.11608e+06	2.51975e+06	2.36006e+06	2.08662e+06	2.4399e+06	2.22334e+06	2.30318e+06	2.32214e+06	0	0	0	0	0	0	0
3-Hydroxy-4-methoxycinnamic acid	NEG	2.8834e+06	2.90696e+06	2.5348e+06	2.89518e+06	2.72088e+06	2.7091e+06	2.77505e+06	8.01385e+06	7.08548e+06	6.51522e+06	7.54967e+06	6.80035e+06	7.26454e+06	7.20485e+06	39791.4	30957.9	64896.9	35374.7	47927.4	52344.2	45215.4
1-Amino-1-cyclobutanecarboxylic acid	POS	1.1493e+07	9.95433e+06	9.11207e+06	1.07236e+07	9.5332e+06	1.03025e+07	1.01865e+07	1.23651e+07	1.35489e+07	1.19228e+07	1.2957e+07	1.27359e+07	1.21439e+07	1.26123e+07	6.1968e+06	2.97531e+07	2.03922e+07	1.7975e+07	2.50727e+07	1.32945e+07	1.87807e+07
4-Hydroxy-5-(5-hydroxypentan-2-yl)-6-methyl-3-methylidene-3a,4,7,7a-tetrahydro-1-benzofuran-2-one	POS	1.10485e+06	977300	846953	1.04107e+06	912126	975900	976367	1.66111e+06	1.41287e+06	1.54597e+06	1.53699e+06	1.47942e+06	1.60354e+06	1.53998e+06	2.72925e+06	58305.4	1.84958e+06	1.39378e+06	953945	2.28942e+06	1.54571e+06
1,6-Anhydro-.beta.-D-glucose	NEG	1.18116e+07	1.08524e+07	1.07992e+07	1.1332e+07	1.08258e+07	1.13054e+07	1.11544e+07	1.04262e+07	9.39364e+06	8.98753e+06	9.90994e+06	9.19059e+06	9.70688e+06	9.60247e+06	4.08569e+06	4.57535e+06	3.97089e+06	4.33052e+06	4.27312e+06	4.02829e+06	4.21064e+06
Thr-Asn	NEG	1.31722e+06	811950	857915	1.06459e+06	834933	1.08757e+06	995695	268407	256867	183508	262637	220187	225957	236261	1.01318e+06	1.13202e+06	975138	1.0726e+06	1.05358e+06	994160	1.04012e+06
Gly-Ile	NEG	3.13919e+06	3.06508e+06	2.73878e+06	3.10213e+06	2.90193e+06	2.93898e+06	2.98101e+06	148741	134656	118156	141698	126406	133449	133851	1.57028e+06	1.84041e+06	1.21966e+06	1.70535e+06	1.53003e+06	1.39497e+06	1.54345e+06
Ile-Gln	NEG	1.95278e+06	1.88725e+06	1.62647e+06	1.92002e+06	1.75686e+06	1.78963e+06	1.82217e+06	15034.7	16358.3	7582.75	15696.5	11970.5	11308.7	12991.9	798443	916540	541464	857491	729002	669953	752149
(5aR,10aR)-Octahydrodipyrrolo[1,2-a:1',2'-d]pyrazine-5,10-dione	POS	725601	587325	505800	656463	546563	615700	606242	708512	674653	756090	691583	715371	732301	713085	709587	634493	689037	672040	661765	699312	677706
Leu-Ala	NEG	3.47575e+06	2.83404e+06	2.73494e+06	3.1549e+06	2.78449e+06	3.10535e+06	3.01491e+06	0	0	0	0	0	0	0	444288	555497	402828	499892	277748	222144	400400
N-Acetyl-D-galactosaminitol	POS	6.66592e+06	5.15422e+06	5.55908e+06	5.91007e+06	5.35665e+06	6.1125e+06	5.79308e+06	1.40568e+07	1.45905e+07	1.35576e+07	1.43237e+07	1.40741e+07	1.38072e+07	1.40683e+07	337529	255808	113483	296668	184646	225506	235607
1-Ethyl-3-methylimidazolium cation	POS	1.74278e+06	2.67511e+06	2.08251e+06	2.20895e+06	2.37881e+06	1.91265e+06	2.1668e+06	3.30544e+06	2.06045e+06	1.95324e+06	2.68294e+06	2.00684e+06	2.62934e+06	2.43971e+06	1.36705e+06	1.82534e+06	1.70645e+06	1.59619e+06	1.7659e+06	1.53675e+06	1.63295e+06
(-)-Caryophyllene oxide	POS	422394	357873	377585	390133	367729	399989	385950	814387	654407	763861	734397	709134	789124	744218	1713.37	248.335	2278.88	856.686	1139.44	1996.13	1372.14
(E)-5-Hydroxyundec-2-enoic acid	NEG	6.05005e+06	8.24685e+06	5.10074e+06	7.14845e+06	6.6738e+06	5.57539e+06	6.46588e+06	1.05075e+07	1.18021e+07	1.06566e+07	1.11548e+07	1.12293e+07	1.0582e+07	1.09887e+07	1.36411e+06	1.39695e+06	1.10027e+06	1.38053e+06	1.24861e+06	1.23219e+06	1.28711e+06
6,7-Bis(hydroxymethyl)-4,9a-dimethyl-2,7,8,9-tetrahydro-1H-benzo[7]annulen-3-one	POS	984983	800437	731744	892710	766090	858364	839055	1.74627e+06	1.55573e+06	1.61867e+06	1.651e+06	1.5872e+06	1.68247e+06	1.64022e+06	3.38592e+06	2.10675e+06	1.09031e+06	2.74633e+06	1.59853e+06	2.23811e+06	2.19432e+06
Bis(2-ethylhexyl) adipate	POS	1.28304e+06	1.76087e+06	3.14824e+06	1.52195e+06	2.45456e+06	2.21564e+06	2.06405e+06	2.35565e+06	2.20044e+06	1.86137e+06	2.27804e+06	2.0309e+06	2.10851e+06	2.13915e+06	4.38511e+06	951124	4.21993e+06	2.66812e+06	2.58553e+06	4.30252e+06	3.18539e+06
D-myo-Inositol-4-phosphate	POS	8.07678e+07	5.46934e+07	6.49482e+07	6.77306e+07	5.98208e+07	7.2858e+07	6.68031e+07	5.64439e+06	5.04702e+06	3.22963e+06	5.3457e+06	4.13832e+06	4.43701e+06	4.64035e+06	3.52752e+07	4.07569e+07	3.63986e+07	3.80161e+07	3.85778e+07	3.58369e+07	3.74769e+07
1,4-D-Xylobiose	NEG	1.18348e+06	1.17509e+06	1.1618e+06	1.17929e+06	1.16845e+06	1.17264e+06	1.17346e+06	1.15263e+06	1.03451e+06	965698	1.09357e+06	1.0001e+06	1.05916e+06	1.05095e+06	81746.8	96277.6	50368.6	89012.2	73323.1	66057.7	76131
Tetramethyluric acid	POS	2.25297e+06	1.54935e+06	1.07996e+06	1.90116e+06	1.31466e+06	1.66647e+06	1.62743e+06	35254	75794	16188.2	55524	45991.1	25721.1	42412	1.09431e+06	1.08429e+06	1.04019e+06	1.0893e+06	1.06224e+06	1.06725e+06	1.07293e+06
Ginsenoside Rf	NEG	4.85302e+06	4.16905e+06	3.82749e+06	4.51103e+06	3.99827e+06	4.34025e+06	4.28319e+06	1.49833e+07	1.26237e+07	1.21214e+07	1.38035e+07	1.23726e+07	1.35524e+07	1.32428e+07	0	0	0	0	0	0	0
2,4-Dimethoxybenzoic acid	NEG	4.07575e+06	3.58892e+06	3.19928e+06	3.83233e+06	3.3941e+06	3.63751e+06	3.62131e+06	645352	609005	578422	627179	593713	611887	610926	2.49783e+06	2.60406e+06	2.15807e+06	2.55095e+06	2.38107e+06	2.32795e+06	2.41999e+06
9,12-Octadecadiynoic acid	POS	1.74031e+06	1.04331e+06	1.11546e+06	1.39181e+06	1.07938e+06	1.42788e+06	1.29969e+06	5.3256e+06	3.45144e+06	3.37651e+06	4.38852e+06	3.41397e+06	4.35105e+06	4.05118e+06	249442	106094	138500	177768	122297	193971	164679
Valerenic acid	POS	2.81735e+06	2.07712e+06	2.06931e+06	2.44724e+06	2.07321e+06	2.44333e+06	2.32126e+06	4.97411e+06	4.30921e+06	4.56386e+06	4.64166e+06	4.43654e+06	4.76898e+06	4.61573e+06	142579	185131	154444	163855	169787	148512	160718
1-Amino(cyclohexyl)acetic acid ethyl ester	POS	2.2757e+06	1.00049e+06	2.09627e+06	1.63809e+06	1.54838e+06	2.18599e+06	1.79082e+06	1.52656e+06	2.59752e+06	2.11678e+06	2.06204e+06	2.35715e+06	1.82167e+06	2.08029e+06	1.57352e+06	2.08263e+06	2.6445e+06	1.82808e+06	2.36357e+06	2.10901e+06	2.10022e+06
4,4,7a-Trimethyl-3a,5,6,7-tetrahydro-3H-indene-1-carboxylic acid	POS	1.9475e+06	1.75247e+06	2.06285e+06	1.84998e+06	1.90766e+06	2.00517e+06	1.92094e+06	1.62088e+06	4.11784e+06	2.47761e+06	2.86936e+06	3.29772e+06	2.04925e+06	2.73878e+06	2.1661e+06	1.51008e+06	2.82445e+06	1.83809e+06	2.16727e+06	2.49527e+06	2.16688e+06
Pro-Lys	POS	1.30121e+06	1.61064e+06	1.25312e+06	1.45592e+06	1.43188e+06	1.27716e+06	1.38832e+06	121703	104722	156119	113213	130420	138911	127515	1.08263e+06	1.0324e+06	982711	1.05751e+06	1.00755e+06	1.03267e+06	1.03258e+06
.beta.-Amyrenonol	POS	4.40216e+06	4.64922e+06	4.34967e+06	4.52569e+06	4.49945e+06	4.37592e+06	4.46702e+06	8.02488e+06	7.83283e+06	7.2959e+06	7.92886e+06	7.56437e+06	7.66039e+06	7.71787e+06	0	0	0	0	0	0	0
3-O-p-Coumaroylquinic acid	NEG	6.50747e+06	6.43938e+06	4.75595e+06	6.47342e+06	5.59766e+06	5.63171e+06	5.90093e+06	9.81911e+06	1.11438e+07	1.01541e+07	1.04814e+07	1.06489e+07	9.98661e+06	1.03723e+07	89509.1	184905	43024.7	137207	113965	66266.9	105813
(E)-5-((1S,4R)-3,3-Dimethylbicyclo[2.2.1]heptan-2-yl)pent-3-en-2-one	POS	5.52034e+06	4.62706e+06	4.15057e+06	5.0737e+06	4.38882e+06	4.83546e+06	4.76599e+06	1.9685e+07	1.90977e+07	1.82392e+07	1.93914e+07	1.86684e+07	1.89621e+07	1.90073e+07	0	0	0	0	0	0	0
3-(2-Ethylhexoxy)propan-1-amine	POS	4.48433e+06	1.4828e+07	680491	9.65617e+06	7.75425e+06	2.58241e+06	6.66427e+06	1.87295e+06	1.08147e+06	1.59052e+06	1.47721e+06	1.336e+06	1.73173e+06	1.51498e+06	532093	568296	596253	550194	582275	564173	565547
PC(38:8)	POS	225248	169201	124677	197225	146939	174962	173042	3.90081e+06	4.04275e+06	3.59938e+06	3.97178e+06	3.82107e+06	3.75009e+06	3.84765e+06	0	0	0	0	0	0	0
Atropic acid	POS	1.17655e+06	1.0247e+06	745017	1.10062e+06	884857	960781	982087	0	0	0	0	0	0	0	669978	693920	496959	681949	595440	583468	620286
2-Methylbutyryl-L-carnitine	POS	5.10568e+07	4.83781e+07	3.87395e+07	4.97174e+07	4.35588e+07	4.48981e+07	4.60581e+07	303393	285765	120591	294579	203178	211992	236583	3.74414e+07	3.88317e+07	3.34019e+07	3.81366e+07	3.61168e+07	3.54216e+07	3.65583e+07
2-Hydroxy-5-methoxybenzoic acid	NEG	1.02058e+07	9.40716e+06	8.83248e+06	9.80648e+06	9.11982e+06	9.51914e+06	9.48182e+06	8.47068e+06	7.79581e+06	7.01905e+06	8.13324e+06	7.40743e+06	7.74487e+06	7.76185e+06	2.31758e+06	2.41932e+06	2.13252e+06	2.36845e+06	2.27592e+06	2.22505e+06	2.28981e+06
Asn-His	NEG	2.07571e+06	1.76175e+06	1.7846e+06	1.91873e+06	1.77317e+06	1.93015e+06	1.87402e+06	7551.33	6265	7407.36	6908.16	3132.5	3775.67	5840	736053	878941	734304	807497	806622	735178	783099
Thr-Gln	NEG	511906	490656	478635	501281	484646	495271	493733	137748	83184.9	63229.7	110467	73207.3	100489	94721	350672	456219	344429	403446	400324	347550	383773
(2R)-3-Hydroxyisovaleroylcarnitine	POS	2.10239e+07	2.02904e+07	1.92943e+07	2.06571e+07	1.97923e+07	2.01591e+07	2.02028e+07	598164	542958	554938	570561	548948	576551	565353	1.69788e+07	1.72338e+07	1.56553e+07	1.71063e+07	1.64446e+07	1.63171e+07	1.66227e+07
9-Hydroperoxy-10E,12Z,15Z-octadecatrienoic acid	NEG	9.82095e+06	8.49745e+06	7.39302e+06	9.1592e+06	7.94523e+06	8.60698e+06	8.57047e+06	2.19426e+07	1.96093e+07	1.95384e+07	2.0776e+07	1.95739e+07	2.07405e+07	2.03634e+07	2.42506e+06	2.35396e+06	2.08918e+06	2.38951e+06	2.22157e+06	2.25712e+06	2.2894e+06
3-(2-Methyl-3-oxo-2,5,6,7,8,8a-hexahydro-1H-naphthalen-1-yl)propanoic acid	POS	3.33315e+06	2.89647e+06	2.26753e+06	3.11481e+06	2.582e+06	2.80034e+06	2.83238e+06	4.46004e+06	4.08476e+06	4.24834e+06	4.2724e+06	4.16655e+06	4.35419e+06	4.26438e+06	0	0	0	0	0	0	0
(-)-.alpha.-Kainic acid	POS	1.13674e+06	449285	608120	793012	528703	872429	731381	914955	915232	811946	915093	863589	863450	880711	333380	317153	222460	325267	269806	277920	290998
8-Acetyl-7-hydroxy-4-methylcoumarin	POS	819105	758249	634204	788677	696227	726655	737186	1.37981e+06	1.34221e+06	1.35994e+06	1.36101e+06	1.35108e+06	1.36988e+06	1.36066e+06	4145.58	12017.1	9750.98	8081.32	10884	6948.28	8637.87
Xanthorrhizol	POS	2.29181e+06	2.05559e+06	1.82974e+06	2.1737e+06	1.94266e+06	2.06078e+06	2.05905e+06	4.06678e+06	3.54683e+06	3.4248e+06	3.80681e+06	3.48582e+06	3.74579e+06	3.67947e+06	1.06943e+06	959489	974531	1.01446e+06	967010	1.02198e+06	1.00115e+06
.alpha.,.alpha.'-Trehalose 6-phosphate	NEG	804162	512244	575529	658203	543887	689846	630645	782155	719689	695489	750922	707589	738822	732444	81023.2	7559.19	7218	44291.2	7388.59	44120.6	31933.5
Tetraethylene glycol monomethyl ether	POS	1.41303e+07	1.14376e+07	1.27902e+07	1.27839e+07	1.21139e+07	1.34602e+07	1.2786e+07	1.88628e+07	2.51578e+07	2.29108e+07	2.20103e+07	2.40343e+07	2.08868e+07	2.23105e+07	1.83223e+07	2.2368e+07	1.14913e+07	2.03452e+07	1.69297e+07	1.49068e+07	1.73939e+07
Glu-Gln	POS	1.87363e+06	1.53333e+06	1.27274e+06	1.70348e+06	1.40303e+06	1.57318e+06	1.5599e+06	363828	561419	357938	462623	459678	360883	427728	864622	895641	800640	880132	848141	832631	853635
Lotaustralin	POS	1.50433e+07	1.6104e+07	1.54547e+07	1.55737e+07	1.57794e+07	1.5249e+07	1.5534e+07	361663	370260	121065	365961	245662	241364	284329	1.26723e+07	1.40271e+07	1.24726e+07	1.33497e+07	1.32498e+07	1.25725e+07	1.30573e+07
Gln-Ala	NEG	1.79432e+06	1.68313e+06	1.61263e+06	1.73873e+06	1.64788e+06	1.70348e+06	1.69669e+06	4389.7	0	6755.27	2194.85	3377.64	5572.48	3714.99	2.16189e+06	2.40607e+06	2.1213e+06	2.28398e+06	2.26368e+06	2.14159e+06	2.22975e+06
Succinic semialdehyde	NEG	4.78879e+06	7.11534e+06	4.28937e+06	5.95207e+06	5.70235e+06	4.53908e+06	5.39783e+06	4.20018e+06	3.72479e+06	3.18013e+06	3.96248e+06	3.45246e+06	3.69016e+06	3.7017e+06	1.63713e+06	1.84411e+06	1.65377e+06	1.74062e+06	1.74894e+06	1.64545e+06	1.71167e+06
4-Allyl-2,6-dimethoxyphenol	POS	658669	622971	466712	640820	544842	562690	582784	1.37721e+06	1.36404e+06	1.22794e+06	1.37062e+06	1.29599e+06	1.30258e+06	1.32306e+06	457654	385487	418250	421571	401868	437952	420464
9-(Methoxycarbonyl)dec-9-enoic acid	NEG	1.09177e+06	962554	786665	1.02716e+06	874609	939217	946996	3.25751e+06	2.98293e+06	2.87917e+06	3.12022e+06	2.93105e+06	3.06834e+06	3.03987e+06	122402	83838.9	72431.8	103121	78135.3	97417.1	92891
PC(32:1)	POS	2.33352e+06	1.08873e+06	6.39271e+06	1.71113e+06	3.74072e+06	4.36312e+06	3.27165e+06	4.04548e+06	2.22334e+06	750533	3.13441e+06	1.48694e+06	2.39801e+06	2.33978e+06	9.43818e+06	1.0781e+06	6.85487e+06	5.25814e+06	3.96648e+06	8.14652e+06	5.79038e+06
Ala-Arg	NEG	1.74795e+06	1.49085e+06	1.51064e+06	1.6194e+06	1.50074e+06	1.62929e+06	1.58315e+06	0	0	0	0	0	0	0	1.1319e+06	1.1613e+06	975314	1.1466e+06	1.06831e+06	1.05361e+06	1.08951e+06
3-Hydroxy-6-methylheptyl 2-O-.beta.-D-glucopyranosyl-.beta.-D-glucopyranoside	NEG	3.82961e+06	3.30732e+06	3.20447e+06	3.56846e+06	3.2559e+06	3.51704e+06	3.44713e+06	2.32231e+07	2.19501e+07	2.04435e+07	2.25866e+07	2.11968e+07	2.18333e+07	2.18722e+07	0	0	0	0	0	0	0
3-Ethyl-2-piperazinone	POS	5.54946e+06	6.29029e+06	6.91954e+06	5.91987e+06	6.60491e+06	6.2345e+06	6.25309e+06	6.25199e+06	4.28969e+06	5.92588e+06	5.27084e+06	5.10778e+06	6.08893e+06	5.48919e+06	5.75051e+06	6.00159e+06	5.86251e+06	5.87605e+06	5.93205e+06	5.80651e+06	5.87154e+06
4-Methylpiperidine-2,6-dione	POS	5.17542e+06	5.16938e+06	5.11167e+06	5.1724e+06	5.14052e+06	5.14355e+06	5.15216e+06	5.01021e+06	3.31576e+06	4.33642e+06	4.16299e+06	3.82609e+06	4.67331e+06	4.2208e+06	4.96949e+06	5.23296e+06	5.36912e+06	5.10122e+06	5.30104e+06	5.16931e+06	5.19052e+06
2-(4-Amino-2-nitroanilino)ethanol	POS	2.96351e+06	2.7014e+06	2.89383e+06	2.83245e+06	2.79762e+06	2.92867e+06	2.85291e+06	439252	495419	392512	467336	443966	415882	442395	1.95225e+06	2.00189e+06	1.66273e+06	1.97707e+06	1.83231e+06	1.80749e+06	1.87229e+06
Adipoyl-L-carnitine	POS	5.08236e+06	4.40317e+06	3.98974e+06	4.74276e+06	4.19645e+06	4.53605e+06	4.49175e+06	4903.44	4601.95	4746.17	2300.97	2300.97	7502.71	4392.7	3.4352e+06	3.6978e+06	2.94653e+06	3.5665e+06	3.32217e+06	3.19087e+06	3.35985e+06
Hexanoic acid, 5-(acetylamino)-4-oxo-	POS	2.33587e+06	1.48287e+06	925617	1.90937e+06	1.20424e+06	1.63074e+06	1.58145e+06	992865	1.22836e+06	1.16359e+06	1.11061e+06	1.19597e+06	1.07823e+06	1.12827e+06	807619	834885	741361	821252	788123	774490	794622
Asp-Val	POS	2.21789e+06	1.44736e+06	1.3274e+06	1.83262e+06	1.38738e+06	1.77264e+06	1.66421e+06	490483	499478	449615	494981	474546	470049	479859	1.60207e+06	1.48541e+06	1.37625e+06	1.54374e+06	1.43083e+06	1.48916e+06	1.48791e+06
(4S)-4-Amino-5-hydroxypentanoic acid	POS	524622	455496	440075	490059	447786	482348	473398	700729	880442	800856	790586	840649	750793	794009	172706	159595	136066	166151	147831	154386	156123
1-Methylcytosine	POS	742371	639036	423547	690704	531292	582959	601651	626851	719256	804047	673054	761652	715449	716718	560597	553494	442424	557045	497959	501510	518838
1-Benzimidazolepropionic acid	POS	1.96605e+06	1.21202e+06	905933	1.58903e+06	1.05897e+06	1.43599e+06	1.36133e+06	514044	533682	891496	523863	712589	702770	646407	1.69889e+06	1.63786e+06	1.66899e+06	1.66838e+06	1.65343e+06	1.68394e+06	1.66858e+06
N-Desmethyltapentadol	POS	1.23932e+06	822733	1.11543e+06	1.03102e+06	969080	1.17737e+06	1.05916e+06	889660	3.70694e+06	1.78545e+06	2.2983e+06	2.7462e+06	1.33756e+06	2.12735e+06	1.36942e+06	937267	2.37356e+06	1.15335e+06	1.65541e+06	1.87149e+06	1.56008e+06
3-Aminoadipic acid	POS	5.10038e+07	4.65559e+07	4.49017e+07	4.87798e+07	4.57288e+07	4.79527e+07	4.74871e+07	8.43689e+06	8.34892e+06	7.77564e+06	8.3929e+06	8.06228e+06	8.10627e+06	8.18715e+06	3.77653e+07	3.9721e+07	3.5515e+07	3.87432e+07	3.7618e+07	3.66402e+07	3.76671e+07
3-Isobutylpentanedioic acid	NEG	1.17269e+07	1.02452e+07	9.91234e+06	1.0986e+07	1.00788e+07	1.08196e+07	1.06281e+07	8.44486e+06	8.21463e+06	8.9434e+06	8.32975e+06	8.07901e+06	8.19413e+06	8.36763e+06	5.79715e+06	6.42502e+06	5.12372e+06	6.11109e+06	5.77437e+06	5.46044e+06	5.78197e+06
Platyphylloside	NEG	2.28326e+06	2.29427e+06	1.4482e+06	2.28876e+06	1.87124e+06	1.86573e+06	2.00858e+06	6.8112e+06	5.85426e+06	4.78819e+06	6.33273e+06	5.32123e+06	5.79969e+06	5.81788e+06	0	0	0	0	0	0	0
2-Hydroxy-3,4-dimethoxybenzoic acid	NEG	1.48219e+06	639941	235598	1.06106e+06	437769	858893	785909	1.56517e+06	1.49162e+06	1.33231e+06	1.52839e+06	1.41196e+06	1.44874e+06	1.46303e+06	96994.6	20983.1	30689.8	58988.9	25836.5	63842.2	49555.9
(R)-3-Methyl-5-propylcyclohex-2-enone	POS	1.31462e+06	1.04033e+06	642570	1.17747e+06	841448	978597	999173	1.87016e+06	1.96581e+06	1.81845e+06	1.91798e+06	1.89213e+06	1.8443e+06	1.8848e+06	144938	178469	138910	161704	158689	141924	154106
Phenol, 4-[2-(3,5-diamino-1H-pyrazol-4-yl)diazenyl]-	POS	7.32122e+06	5.50898e+06	4.77321e+06	6.4151e+06	5.14109e+06	6.04722e+06	5.8678e+06	213786	196557	218474	205171	207516	216130	209606	4.66657e+06	4.56346e+06	4.07572e+06	4.61501e+06	4.31959e+06	4.37114e+06	4.43525e+06
(R)-3-Amino-4-methylpentanoic acid	POS	3.67744e+06	3.38672e+06	3.00106e+06	3.53208e+06	3.19389e+06	3.33925e+06	3.35507e+06	4.55035e+06	4.2582e+06	4.16933e+06	4.40428e+06	4.21377e+06	4.35984e+06	4.32596e+06	1.92184e+06	2.15446e+06	2.39145e+06	2.03815e+06	2.27296e+06	2.15665e+06	2.15592e+06
5-Methoxy-2-nitrophenylamine	POS	2.84328e+06	1.72487e+06	2.22911e+06	2.28408e+06	1.97699e+06	2.5362e+06	2.26576e+06	641461	569077	539426	605269	554252	590444	583322	1.66716e+06	1.4897e+06	1.29793e+06	1.57843e+06	1.39382e+06	1.48255e+06	1.48493e+06
9-(Acryloyloxy)nonyl acrylate	POS	1.64875e+06	1.42906e+06	1.24388e+06	1.5389e+06	1.33647e+06	1.44632e+06	1.44056e+06	3.57505e+06	3.0582e+06	3.17424e+06	3.31662e+06	3.11622e+06	3.37465e+06	3.26916e+06	400354	512295	357664	456324	434979	379009	423438
Tyr-Gly-Tyr	POS	2.37279e+06	1.59941e+06	929326	1.9861e+06	1.26437e+06	1.65106e+06	1.63384e+06	44766	29078.6	33147.1	36922.3	31112.9	38956.5	35663.9	472163	428214	598748	450189	513481	535456	499709
(3-Oxo-2-piperazinyl)acetic acid	POS	1.1715e+06	967249	658192	1.06938e+06	812720	914848	932315	2.24772e+06	2.74369e+06	2.7163e+06	2.49571e+06	2.72999e+06	2.48201e+06	2.56924e+06	164217	316111	145661	240164	230886	154939	208663
Cycloolivil	NEG	835291	751823	706541	793557	729182	770916	764552	1.35951e+06	1.21278e+06	1.52744e+06	1.28614e+06	1.37011e+06	1.44348e+06	1.36658e+06	9087.61	11721.8	18132.8	10404.7	14927.3	13610.2	12980.8
Dodemorph	POS	124159	3.13609e+07	1.29998e+07	1.57425e+07	2.21803e+07	6.56197e+06	1.48283e+07	4.11259e+07	3.3355e+07	9.04755e+06	3.72404e+07	2.12013e+07	2.50867e+07	2.78428e+07	2.95172e+07	4.37799e+07	2.99682e+07	3.66486e+07	3.6874e+07	2.97427e+07	3.44218e+07
Ser-Gly	NEG	0	0	0	0	0	0	0	1.97439e+06	2.56133e+06	2.27549e+06	2.26786e+06	2.41841e+06	2.12494e+06	2.27041e+06	0	0	0	0	0	0	0
3-Hydroxyglutaric acid	NEG	4.57788e+06	5.00915e+06	5.24346e+06	4.79351e+06	5.1263e+06	4.91067e+06	4.94349e+06	2.76295e+06	3.54393e+06	4.05148e+06	3.15344e+06	3.7977e+06	3.40721e+06	3.45278e+06	1.87527e+06	2.23811e+06	1.79529e+06	2.05669e+06	2.0167e+06	1.83528e+06	1.96955e+06
D-Pinitol	NEG	1.21856e+06	1.04676e+06	1.02998e+06	1.13266e+06	1.03837e+06	1.12427e+06	1.09844e+06	368552	284580	280286	326566	282433	324419	311139	117854	104080	124900	110967	114490	121377	115611
5.alpha.-Pregn-2-en-20-one	POS	627676	565615	497667	596646	531641	562672	563653	2.50582e+06	2.49221e+06	2.29035e+06	2.49902e+06	2.39128e+06	2.39808e+06	2.42946e+06	4950.67	4460.06	4600.93	2408.09	2879.09	4589.31	3981.36
Pestalotin	POS	4.26105e+06	3.48975e+06	3.0788e+06	3.8754e+06	3.28428e+06	3.66993e+06	3.60987e+06	3.97984e+06	3.92079e+06	4.19993e+06	3.95032e+06	4.06036e+06	4.08988e+06	4.03352e+06	18450.7	44628.1	34885.7	31539.4	39756.9	26668.2	32654.8
Palitantin	POS	1.63889e+06	1.50189e+06	1.36797e+06	1.57039e+06	1.43493e+06	1.50343e+06	1.50291e+06	2.56689e+06	2.33177e+06	2.32851e+06	2.44933e+06	2.33014e+06	2.4477e+06	2.40906e+06	162869	256684	172518	209776	214601	167694	197357
(.alpha.S,1S,2R)-.alpha.-Amino-2-carboxycyclopropaneacetic acid	NEG	6.55373e+06	6.34416e+06	5.00845e+06	6.44894e+06	5.6763e+06	5.78109e+06	5.96878e+06	3.59592e+06	3.08014e+06	2.56143e+06	3.33803e+06	2.82079e+06	3.07868e+06	3.07916e+06	1.14361e+06	1.40027e+06	1.17692e+06	1.27194e+06	1.2886e+06	1.16027e+06	1.24027e+06
13-Keto-9Z,11E-octadecadienoic acid	POS	4.39187e+06	2.29663e+06	1.87535e+06	3.34425e+06	2.08599e+06	3.13361e+06	2.85462e+06	3.48975e+06	3.28688e+06	3.00527e+06	3.38831e+06	3.14608e+06	3.24751e+06	3.26063e+06	829635	886629	662003	858132	774316	745819	792756
Methyl .delta.-aminolevulinate	POS	8.35485e+06	7.17898e+06	6.16143e+06	7.76691e+06	6.6702e+06	7.25814e+06	7.23175e+06	1.30123e+07	1.23681e+07	1.19903e+07	1.26902e+07	1.21792e+07	1.25013e+07	1.24569e+07	637474	585376	534440	611425	559908	585957	585763
3-Phenyl-.beta.-alanine	POS	1.64008e+08	1.40246e+08	1.17021e+08	1.52127e+08	1.28634e+08	1.40514e+08	1.40425e+08	1.24835e+07	1.24808e+07	1.1704e+07	1.24822e+07	1.20924e+07	1.20937e+07	1.22228e+07	9.84531e+07	1.01383e+08	8.47734e+07	9.99179e+07	9.3078e+07	9.16132e+07	9.48697e+07
4-Amino-1,2-benzenediol	POS	4.79329e+06	3.54614e+06	3.76161e+06	4.16972e+06	3.65388e+06	4.27745e+06	4.03368e+06	5.1363e+06	4.59182e+06	4.69007e+06	4.86406e+06	4.64095e+06	4.91319e+06	4.80607e+06	1.09744e+06	868718	786815	983078	827766	942126	917657
3,11-Dihydroxy-7-drimen-6-one	POS	1.81909e+06	1.76307e+06	1.65656e+06	1.79108e+06	1.70982e+06	1.73782e+06	1.74624e+06	2.8815e+06	2.51559e+06	2.64506e+06	2.69854e+06	2.58032e+06	2.76328e+06	2.68071e+06	717960	885718	565364	801839	725541	641662	723014
Farnesylthiosalicylic acid	POS	7.25676e+06	6.5829e+06	5.4288e+06	6.91983e+06	6.00585e+06	6.34278e+06	6.42282e+06	1.49996e+07	1.07258e+07	1.02725e+07	1.28627e+07	1.04992e+07	1.26361e+07	1.19993e+07	14113.2	2691.33	15735.3	8402.26	9213.31	14924.2	10846.6
3-Cyclohexyl-3-oxopropanoic acid ethyl ester	POS	1.09644e+07	1.0651e+07	1.08408e+07	1.08077e+07	1.07459e+07	1.09026e+07	1.08188e+07	3.83227e+07	3.33785e+07	3.14283e+07	3.58506e+07	3.24034e+07	3.48755e+07	3.43765e+07	0	0	0	0	0	0	0
1-(Pyrimidin-2-yl)-1,4-diazepane	POS	9.2061e+07	8.23836e+07	6.80478e+07	8.72223e+07	7.52157e+07	8.00544e+07	8.08308e+07	703193	690979	341555	697086	516267	522374	578576	7.1236e+07	7.09136e+07	6.09361e+07	7.10748e+07	6.59249e+07	6.6086e+07	6.76952e+07
N-(5-Aminopentyl)-N-hydroxyacetamide	POS	1.75877e+06	1.43156e+06	1.33265e+06	1.59516e+06	1.3821e+06	1.54571e+06	1.50766e+06	1.32636e+06	1.32903e+06	1.29033e+06	1.3277e+06	1.30968e+06	1.30834e+06	1.31524e+06	812430	754371	652289	783400	703330	732359	739696
24,25-Epoxylanost-7-ene-3,23-diol	POS	1.90853e+06	1.60529e+06	1.4921e+06	1.75691e+06	1.54869e+06	1.70031e+06	1.66864e+06	4.22378e+06	4.13817e+06	4.0069e+06	4.18097e+06	4.07254e+06	4.11534e+06	4.12295e+06	1221.35	1941.74	1182.78	970.872	966.888	982.343	1211
1,4a-Dimethyl-4,4a,5,6,7,8-hexahydro-2(3H)-naphthalenone	POS	737595	639856	598397	688726	619127	667996	658616	3.19279e+06	3.20378e+06	2.874e+06	3.19829e+06	3.03889e+06	3.0334e+06	3.09019e+06	384652	359925	379515	372288	369720	382084	374697
9-Oxo-11-(3-pentyl-2-oxiranyl)-10E-undecenoic acid	POS	1.02021e+06	819164	635286	919686	727225	827747	824886	1.78894e+06	1.71634e+06	1.8069e+06	1.75264e+06	1.76162e+06	1.79792e+06	1.77072e+06	439375	661431	548101	550403	604766	493738	549635
9,10-Dihydrojasmonic acid	NEG	1.78193e+06	2.78418e+06	2.28846e+06	2.28305e+06	2.53632e+06	2.0352e+06	2.28486e+06	4.40124e+06	4.0911e+06	3.79664e+06	4.24617e+06	3.94387e+06	4.09894e+06	4.09633e+06	2.55047e+06	1.83988e+06	2.71143e+06	2.19517e+06	2.27565e+06	2.63095e+06	2.36726e+06
3-(2-Amino-4-methyl-6-oxo-1,6-dihydro-5-pyrimidinyl)propanoic acid	POS	1.78327e+07	1.45947e+07	1.56208e+07	1.62137e+07	1.51077e+07	1.67267e+07	1.60161e+07	214496	179938	211656	197217	195797	213076	202030	1.13968e+07	1.22302e+07	1.04727e+07	1.18135e+07	1.13515e+07	1.09348e+07	1.13666e+07
trans-2-Butene-1,4-dicarboxylic acid	POS	1.27657e+07	1.12395e+07	1.07477e+07	1.20026e+07	1.09936e+07	1.17567e+07	1.15843e+07	1.51428e+07	1.51467e+07	1.4114e+07	1.51447e+07	1.46303e+07	1.46284e+07	1.48012e+07	28955.2	199950	84727.8	114452	142339	56841.5	104544
N-Methyl-L-threonine	POS	5.67752e+06	7.05364e+06	5.48589e+06	6.36558e+06	6.26977e+06	5.58171e+06	6.07235e+06	886589	765681	779530	826135	772606	833060	810600	5.81697e+06	5.66256e+06	5.96603e+06	5.73976e+06	5.8143e+06	5.8915e+06	5.81519e+06
1-Methyl-1H-indole-3-carboxamide	POS	5.61384e+06	5.48647e+06	2.69498e+06	5.55015e+06	4.09072e+06	4.15441e+06	4.59843e+06	4.21322e+06	2.7817e+06	4.59439e+06	3.49746e+06	3.68805e+06	4.40381e+06	3.86311e+06	4.68387e+06	3.52568e+06	4.08734e+06	4.10477e+06	3.80651e+06	4.3856e+06	4.09896e+06
4-Oxo-2-nonenal	POS	2.40943e+06	812260	1.46072e+06	1.61085e+06	1.13649e+06	1.93508e+06	1.5608e+06	822759	2.38274e+06	1.01976e+06	1.60275e+06	1.70125e+06	921259	1.40842e+06	386094	472412	1.66653e+06	429253	1.06947e+06	1.02631e+06	841678
Olean-12-en-28-oic acid, 2,3,23-trihydroxy-, (4.alpha.)-	POS	1.06769e+06	899657	892065	983673	895861	979877	953137	3.75073e+06	3.39192e+06	3.23869e+06	3.57133e+06	3.31531e+06	3.49471e+06	3.46045e+06	95747	294210	428942	194978	361576	262344	272966
Loliolide	POS	5.88576e+06	5.80875e+06	5.55028e+06	5.84725e+06	5.67951e+06	5.71802e+06	5.74826e+06	1.25128e+07	1.09768e+07	1.06954e+07	1.17448e+07	1.08361e+07	1.16041e+07	1.1395e+07	80881.5	144812	93627.2	112847	119220	87254.3	106440
L-Arginine ethyl ester	POS	2.85e+07	2.43537e+07	2.40306e+07	2.64269e+07	2.41922e+07	2.62653e+07	2.56281e+07	7.39383e+06	6.96075e+06	6.15621e+06	7.17729e+06	6.55848e+06	6.77502e+06	6.83693e+06	1.34158e+07	1.45783e+07	1.15457e+07	1.39971e+07	1.3062e+07	1.24808e+07	1.31799e+07
2-Guanidinopropionic acid	POS	1.89814e+09	1.73903e+09	1.8448e+09	1.81858e+09	1.79192e+09	1.87147e+09	1.82732e+09	3.3654e+07	3.4573e+07	2.59298e+07	3.41135e+07	3.02514e+07	2.97919e+07	3.13856e+07	1.58153e+09	1.6369e+09	1.56541e+09	1.60922e+09	1.60116e+09	1.57347e+09	1.59462e+09
His-Tyr	POS	1.51542e+06	1.23051e+06	917000	1.37297e+06	1.07376e+06	1.21621e+06	1.22098e+06	77865.9	8182.86	27270.2	43024.4	17726.5	52568	37773	240851	292514	257184	266683	274849	249017	263516
5,6-Dimethylfuro[2,3-d]pyrimidin-4-ylamine	POS	2.15436e+07	1.77072e+07	1.05636e+07	1.96254e+07	1.41354e+07	1.60536e+07	1.66048e+07	259964	274717	193786	267341	234251	226875	242822	1.58144e+07	1.48027e+07	9.296e+06	1.53086e+07	1.20494e+07	1.25552e+07	1.33044e+07
.alpha.-Asp-Gly	POS	4.83359e+07	4.14223e+07	3.93423e+07	4.48791e+07	4.03823e+07	4.38391e+07	4.30335e+07	5.96019e+07	5.69422e+07	5.51345e+07	5.82721e+07	5.60384e+07	5.73682e+07	5.72262e+07	1.10087e+06	860279	278704	980575	569492	689787	746618
(5Z)-5-[(2E)-3-(2-Furyl)-2-propenylidene]-2,6-dihydroxy-4(5H)-pyrimidinone	POS	2.90592e+06	2.78436e+06	2.3096e+06	2.84514e+06	2.54698e+06	2.60776e+06	2.66663e+06	91023.9	94320.3	93177.7	92672.1	93749	92100.8	92840.6	1.99533e+06	1.93737e+06	1.61044e+06	1.96635e+06	1.77391e+06	1.80289e+06	1.84771e+06
3-Deoxy-D-glycero-D-galacto-2-nonulosonic acid	NEG	3.04161e+06	2.88919e+06	2.94641e+06	2.9654e+06	2.9178e+06	2.99401e+06	2.95907e+06	2.76838e+06	2.46273e+06	2.14731e+06	2.61555e+06	2.30502e+06	2.45785e+06	2.45947e+06	160897	206444	192538	183671	199491	176718	186627
Gln-Glu	NEG	1.19606e+06	1.26087e+06	972670	1.22847e+06	1.11677e+06	1.08436e+06	1.1432e+06	14007.9	10941.7	2168.49	7003.97	1084.25	8088.22	7215.77	331949	377807	314671	354878	346239	323310	341476
Ginsenoside Rg2	NEG	729812	664406	697828	697109	681117	713820	697348	2.9647e+06	2.81947e+06	2.70003e+06	2.89208e+06	2.75975e+06	2.83236e+06	2.82806e+06	0	0	0	0	0	0	0
2',3'-Dideoxycytidine	NEG	3.12618e+07	2.85133e+07	2.65447e+07	2.98875e+07	2.7529e+07	2.89032e+07	2.87732e+07	596106	410348	537381	503227	473865	566743	514612	2.21082e+07	2.35807e+07	1.94309e+07	2.28445e+07	2.15058e+07	2.07695e+07	2.17066e+07
Dinorprostaglandin E1	NEG	3.00368e+06	2.74963e+06	3.87709e+06	2.87665e+06	3.31336e+06	3.44039e+06	3.21013e+06	9.08637e+06	6.00835e+06	6.00197e+06	7.54736e+06	6.00516e+06	7.54417e+06	7.03223e+06	1.24832e+06	1.25654e+06	1.26406e+06	1.25243e+06	1.2603e+06	1.25619e+06	1.25631e+06
Zerumbone	POS	1.83285e+06	1.57518e+06	1.50758e+06	1.70402e+06	1.54138e+06	1.67021e+06	1.63854e+06	3.14006e+06	2.96919e+06	2.85329e+06	3.05463e+06	2.91124e+06	2.99668e+06	2.98751e+06	199900	214871	197957	207385	206414	198928	204242
5-Isoxazoleacetic acid, 4,5-dihydro-3-(4-hydroxyphenyl)-, methyl ester	POS	1.5276e+06	1.46854e+06	1.04072e+06	1.49807e+06	1.25463e+06	1.28416e+06	1.34562e+06	2.93704e+06	3.53726e+06	2.58374e+06	3.23715e+06	3.0605e+06	2.76039e+06	3.01935e+06	17576.1	22971	19505.2	20273.5	21238.1	18540.6	20017.4
Cys-Glu	NEG	3.95396e+06	3.14383e+06	2.48082e+06	3.54889e+06	2.81233e+06	3.21739e+06	3.19287e+06	0	0	0	0	0	0	0	1.50248e+06	1.75336e+06	1.4236e+06	1.62792e+06	1.58848e+06	1.46304e+06	1.55981e+06
Tropic acid	NEG	5.74044e+06	4.81563e+06	4.65765e+06	5.27804e+06	4.73664e+06	5.19905e+06	5.07124e+06	1.30406e+06	1.03488e+06	1.07043e+06	1.16947e+06	1.05265e+06	1.18724e+06	1.13646e+06	3.38345e+06	3.58236e+06	2.83611e+06	3.4829e+06	3.20924e+06	3.10978e+06	3.26731e+06
2,2-Dimethylpiperazine	POS	415927	1.13808e+06	1.25328e+06	777004	1.19568e+06	834601	935761	809403	404039	379719	606721	391879	594561	531054	336607	648417	322088	492512	485252	329348	435704
3-Piperidinecarboxamide	POS	703376	715348	1.03627e+06	709362	875808	869822	818331	1.45141e+06	1.37125e+06	1.66445e+06	1.41133e+06	1.51785e+06	1.55793e+06	1.49571e+06	735606	878698	934346	807152	906522	834976	849550
Phe-Thr	POS	564888	1.32189e+06	434501	943388	878195	499694	773759	73153.4	79465.8	58558.7	76309.6	69012.3	65856	70392.6	288047	1.10437e+06	237831	696207	671099	262939	543415
Notoginsenoside R2	NEG	4.25936e+06	3.91386e+06	4.02289e+06	4.08661e+06	3.96837e+06	4.14113e+06	4.06537e+06	1.55379e+07	1.4292e+07	1.40058e+07	1.49149e+07	1.41489e+07	1.47718e+07	1.46119e+07	0	0	0	0	0	0	0
2,2'-(2-Hydroxyethylazanediyl)diacetic acid	POS	504280	38794.3	39994.3	271537	19397.1	252140	187691	5.10534e+06	5.42602e+06	7.38614e+06	5.26568e+06	6.40608e+06	6.24574e+06	5.9725e+06	0	0	0	0	0	0	0
3-Aminopentanoic acid	POS	2.42673e+06	2.42118e+06	3.63003e+06	2.42396e+06	3.02561e+06	3.02838e+06	2.82598e+06	1.73697e+06	1.6547e+06	1.50205e+06	1.69584e+06	1.57838e+06	1.61951e+06	1.63124e+06	2.73738e+06	1.96412e+06	2.73734e+06	2.35075e+06	2.35073e+06	2.73736e+06	2.47961e+06
Glycine, 1,1'-(1,8-dioxo-1,8-octanediyl)bis[glycyl-	POS	1.3041e+07	6.90089e+06	7.72224e+06	9.97096e+06	7.31157e+06	1.03816e+07	9.22138e+06	203890	213850	143644	208870	178747	173767	187128	5.38345e+06	5.37582e+06	4.99162e+06	5.37964e+06	5.18372e+06	5.18754e+06	5.2503e+06
N-[3-[Acetyl(hydroxy)amino]propyl]acetamide	NEG	858668	768113	743859	813391	755986	801264	790214	36759.4	40174.3	33751.9	38466.8	36963.1	35255.6	36895.2	435872	518587	414029	477229	466308	424950	456162
N-Cyclohexanecarbonylpentadecylamine	POS	4.16566e+07	3.53967e+07	3.92374e+07	3.85266e+07	3.73171e+07	4.0447e+07	3.87636e+07	2.23586e+07	5.17882e+07	1.01278e+08	3.70734e+07	7.65331e+07	6.18183e+07	5.84749e+07	4.23893e+07	3.93869e+07	6.51958e+07	4.08881e+07	5.22913e+07	5.37925e+07	4.89906e+07
DL-Isocitric acid lactone	NEG	1.48365e+07	1.23254e+07	1.26676e+07	1.3581e+07	1.24965e+07	1.37521e+07	1.32765e+07	1.7344e+07	1.62208e+07	1.5037e+07	1.67824e+07	1.56289e+07	1.61905e+07	1.62006e+07	2.29105e+06	2.53263e+06	1.67516e+06	2.41184e+06	2.1039e+06	1.9831e+06	2.16628e+06
Val-Asp	NEG	3.56328e+06	4.34273e+06	2.53875e+06	2.17136e+06	3.44074e+06	1.26937e+06	2.8877e+06	153052	147653	85586.6	150352	116620	119319	128764	4.78227e+06	4.06612e+06	3.02672e+06	4.42419e+06	3.54642e+06	3.9045e+06	3.95837e+06
4-Hydrazinobenzoic acid	POS	2.16585e+06	2.75823e+06	2.35009e+06	2.46204e+06	2.55416e+06	2.25797e+06	2.42472e+06	267015	277877	133087	272446	205482	200051	225993	2.07402e+06	2.70531e+06	2.11347e+06	2.38967e+06	2.40939e+06	2.09375e+06	2.2976e+06
Asp-Ala	POS	1.3405e+06	1.09514e+06	1.00791e+06	1.21782e+06	1.05153e+06	1.17421e+06	1.14785e+06	4.16215e+06	4.31028e+06	3.73402e+06	4.23622e+06	4.02215e+06	3.94808e+06	4.06882e+06	317208	185034	205667	251121	195350	261437	235970
(6R,7R)-7-Amino-3-(hydroxymethyl)-8-oxo-5-thia-1-azabicyclo[4.2.0]oct-2-ene-2-carboxylic acid	NEG	2.41326e+06	1.98699e+06	1.87833e+06	2.20013e+06	1.93266e+06	2.1458e+06	2.09286e+06	225460	160342	287533	192901	223938	256496	224445	788514	916986	756508	852750	836747	772511	820670
3-Methylpyridin-4-ylamine	POS	4.26574e+06	4.00423e+06	3.79658e+06	4.13499e+06	3.90041e+06	4.03116e+06	4.02218e+06	1.16698e+06	1.34714e+06	234326	1.25706e+06	790731	700652	916147	3.52918e+06	3.69901e+06	3.4918e+06	3.61409e+06	3.5954e+06	3.51049e+06	3.57333e+06
N-[5-(2,5-Dioxopyrrolidin-1-yl)pentyl]-N-hydroxyacetamide	NEG	2.4201e+06	2.01453e+06	1.40342e+06	2.21732e+06	1.70898e+06	1.91176e+06	1.94602e+06	383174	313390	285079	348282	299234	334127	327214	1.02015e+06	1.32258e+06	859040	1.17136e+06	1.09081e+06	939593	1.06726e+06
Verbasoside	NEG	1.07895e+06	1.00763e+06	985841	1.04329e+06	996737	1.0324e+06	1.02414e+06	1.35449e+06	1.30452e+06	1.22624e+06	1.32951e+06	1.26538e+06	1.29037e+06	1.29509e+06	0	0	0	0	0	0	0
Ketologanic acid	NEG	418896	505415	473709	462155	489562	446303	466007	720528	682705	495468	701616	589086	607998	632900	0	0	0	0	0	0	0
2-Hydroxy-2-(2-methoxy-2-oxoethyl)butanedioic acid	NEG	857350	801137	832365	829244	816751	844857	830284	1.11509e+06	937102	852326	1.0261e+06	894714	983708	968173	313061	320517	283397	316789	301957	298229	305658
(2,5-Dioxotetrahydrofuran-3-yl)acetic acid	NEG	101531	127502	115854	114516	121678	108692	114962	215093	237796	252035	226445	244916	233564	234975	132698	124424	143048	128561	133736	137873	133390
2-Amino-3-[5-tert-butyl-3-(phosphonomethoxy)isoxazol-4-yl]propionic acid	NEG	639911	777036	698351	708474	737694	669131	705100	100492	79063	58850.1	89777.7	68956.5	79671.3	79468.5	1.12946e+06	1.06324e+06	1.11643e+06	1.09635e+06	1.08983e+06	1.12294e+06	1.10304e+06
7-Hydroxychromanone	POS	8.48228e+06	7.31636e+06	8.27561e+06	7.89932e+06	7.79598e+06	8.37894e+06	8.02475e+06	5.54859e+06	6.11903e+06	1.7741e+07	5.83381e+06	1.193e+07	1.16448e+07	9.80289e+06	4.56349e+06	6.9816e+06	6.11036e+06	5.77254e+06	6.54598e+06	5.33692e+06	5.88515e+06
2-(3,5-Dimethyl-1H-pyrazol-1-yl)acetohydrazide	POS	1.50124e+06	777079	2.21231e+06	1.13916e+06	1.49469e+06	1.85678e+06	1.49688e+06	109603	716448	214132	413026	465290	161867	346728	439402	457122	2.44758e+06	448262	1.45235e+06	1.44349e+06	1.1147e+06
2-Methoxy-4-methyl-5-nitropyridine	POS	2.67824e+06	2.16138e+06	2.18223e+06	2.41981e+06	2.1718e+06	2.43024e+06	2.34062e+06	2.28536e+06	2.2276e+06	2.49362e+06	2.25648e+06	2.36061e+06	2.38949e+06	2.33553e+06	1.82996e+06	1.94115e+06	1.52997e+06	1.88555e+06	1.73556e+06	1.67996e+06	1.76702e+06
(2E)-4-Hydroxynon-2-enoic acid	NEG	2.66141e+06	2.27369e+06	2.09933e+06	2.46755e+06	2.18651e+06	2.38037e+06	2.34481e+06	4.87317e+06	4.26511e+06	4.08765e+06	4.56914e+06	4.17638e+06	4.48041e+06	4.40864e+06	808786	771327	3.4762e+06	790057	2.12376e+06	2.14249e+06	1.68544e+06
5-Heptenoic acid, 7-[(1S,4R,5S,6R)-5-[(1E,3S)-3-hydroxy-1-octen-1-yl]-2-oxabicyclo[2.2.1]hept-6-yl]-, (5Z)-	POS	700181	400918	570131	550550	485525	635156	557077	3.08761e+06	2.75905e+06	2.57807e+06	2.92333e+06	2.66856e+06	2.83284e+06	2.80824e+06	262331	241496	220696	251914	231096	241514	241508
Asp-Thr	POS	1.88002e+06	1.85961e+06	1.34795e+06	1.86982e+06	1.60378e+06	1.61399e+06	1.69586e+06	1.22008e+06	1.73705e+06	968896	1.47856e+06	1.35297e+06	1.09449e+06	1.30867e+06	2.00497e+06	1.67805e+06	2.15667e+06	1.84151e+06	1.91736e+06	2.08082e+06	1.94656e+06
N-Methyl-D-aspartic acid	POS	2.68318e+07	2.84078e+07	2.65468e+07	2.76198e+07	2.74773e+07	2.66893e+07	2.72621e+07	2.69144e+06	2.6419e+06	1.99725e+06	2.66667e+06	2.31957e+06	2.34434e+06	2.44353e+06	2.20454e+07	2.55598e+07	2.17456e+07	2.38026e+07	2.36527e+07	2.18955e+07	2.31169e+07
Methyldopa	POS	1.89072e+06	316346	312725	1.10354e+06	314536	1.10172e+06	839932	1.89503e+06	1.86527e+06	1.68338e+06	1.88015e+06	1.77432e+06	1.7892e+06	1.81456e+06	992200	1.05074e+06	912559	1.02147e+06	981651	952379	985167
Muramic acid	POS	982864	763508	610553	873186	687031	796709	785642	6938.62	8311.8	41351.2	7625.21	24831.5	24144.9	18867.2	446496	417184	361078	431840	389131	403787	408252
(2E,4E)-12-Hydroxy-13-(hydroxymethyl)-3,5,7-trimethyltetradeca-2,4-dienedioic acid	POS	1.27665e+06	722632	458404	999643	590518	867529	819230	1.61279e+06	1.38761e+06	1.50343e+06	1.5002e+06	1.44552e+06	1.55811e+06	1.50128e+06	81661.1	45553	9024.73	63607.1	27288.9	45342.9	45413
Asp-Pro	POS	5.69058e+06	3.91599e+06	3.17025e+06	4.80329e+06	3.54312e+06	4.43041e+06	4.25894e+06	193269	295390	190141	244329	242765	191705	226266	2.50161e+06	2.55912e+06	2.38222e+06	2.53036e+06	2.47067e+06	2.44192e+06	2.48098e+06
Acetyl-L-threonine	POS	1.12126e+07	9.83473e+06	9.71263e+06	1.05237e+07	9.77368e+06	1.04626e+07	1.02533e+07	4.07224e+06	3.67907e+06	3.77117e+06	3.87565e+06	3.72512e+06	3.9217e+06	3.84083e+06	7.92671e+06	7.78218e+06	7.17835e+06	7.85445e+06	7.48027e+06	7.55253e+06	7.62908e+06
Notoginsenoside R1	NEG	5.18335e+06	4.52147e+06	4.67965e+06	4.85241e+06	4.60056e+06	4.9315e+06	4.79482e+06	9.01406e+06	8.13261e+06	7.24075e+06	8.57333e+06	7.68668e+06	8.1274e+06	8.12914e+06	0	0	0	0	0	0	0
.alpha.-Aspartylalanine	POS	694014	547357	363213	620686	455285	528613	534861	2.19625e+06	2.23095e+06	1.87966e+06	2.2136e+06	2.0553e+06	2.03795e+06	2.10229e+06	134565	110409	98866.9	122487	104638	116716	114614
1,2-Dilinolenoyl-sn-glycero-3-phospho-(1'-rac-glycerol)	POS	143763	148961	148081	146362	148521	145922	146935	961133	843746	818278	902440	831012	889705	874386	0	0	0	0	0	0	0
1,2,3,6-Tetrahydrophthalimide	POS	2.80349e+06	2.40699e+06	1.98019e+06	2.60524e+06	2.19359e+06	2.39184e+06	2.39689e+06	2.33137e+06	2.19413e+06	2.16014e+06	2.26275e+06	2.17714e+06	2.24575e+06	2.22855e+06	864388	841203	768797	852795	805000	816592	824796
2-(Ethylamino)-2-(hydroxymethyl)propane-1,3-diol	POS	187971	127003	125711	157487	126357	156841	146895	2.00839e+06	1.96998e+06	1.86573e+06	1.98918e+06	1.91785e+06	1.93706e+06	1.94803e+06	46697.1	40022.2	45631.1	43359.7	20011.1	23348.5	36511.6
Fraxidin	NEG	1.29506e+07	8.58263e+06	8.09599e+06	1.07666e+07	8.33931e+06	1.05233e+07	9.87642e+06	704856	523093	555130	613974	539111	629993	594360	2.53011e+06	3.70079e+06	1.68258e+06	3.11545e+06	2.69168e+06	2.10634e+06	2.63782e+06
Pipericine	POS	7.90785e+06	8.89287e+06	1.05589e+07	8.40036e+06	9.7259e+06	9.23339e+06	9.11988e+06	6.82309e+06	1.11772e+07	1.44867e+07	9.00015e+06	1.2832e+07	1.06549e+07	1.0829e+07	1.10242e+07	9.48736e+06	1.19945e+07	1.02558e+07	1.0741e+07	1.15094e+07	1.08354e+07
5-(2-Aminoethyl)-1H-imidazol-2-amine	POS	7.74335e+06	6.99033e+06	6.05606e+06	7.36684e+06	6.52319e+06	6.8997e+06	6.92991e+06	1.7139e+07	1.65372e+07	1.82843e+07	1.68381e+07	1.74108e+07	1.77117e+07	1.73202e+07	3.49153e+06	3.10411e+06	2.83515e+06	3.29782e+06	2.96963e+06	3.16334e+06	3.1436e+06
3-O-Acetyl-2-O-((2E)-3-(4-hydroxyphenyl)prop-2-enoyl)hexopyranose	NEG	8.88774e+06	1.03755e+07	9.06018e+06	9.63164e+06	9.71786e+06	8.97396e+06	9.44115e+06	1.34218e+06	2.81018e+06	2.46314e+06	2.07618e+06	2.63666e+06	1.90266e+06	2.20517e+06	1.13184e+07	1.01136e+07	1.01092e+07	1.0716e+07	1.01114e+07	1.07138e+07	1.05137e+07
3-Aminonaphthalene-2-carboxylic acid	POS	3.27739e+07	2.84693e+07	2.46197e+07	3.06216e+07	2.65445e+07	2.86968e+07	2.8621e+07	3.36521e+06	3.28846e+06	2.71338e+06	3.32684e+06	3.00092e+06	3.0393e+06	3.12235e+06	1.58521e+07	1.65161e+07	1.34659e+07	1.61841e+07	1.4991e+07	1.4659e+07	1.5278e+07
Met-Val	POS	2.61846e+06	2.25049e+06	1.97457e+06	2.43448e+06	2.11253e+06	2.29652e+06	2.28118e+06	2986.76	2676.37	8899.28	2831.57	5787.82	5943.02	4854.14	1.62777e+06	1.74965e+06	1.49314e+06	1.68871e+06	1.62139e+06	1.56046e+06	1.62352e+06
Coenzyme Q1	POS	197980	161268	111343	179624	136305	154661	156863	548306	651525	642978	599916	647251	595642	614270	16768	28931	16470.5	22849.5	22700.8	16619.2	20723.2
Asn-Gln	POS	1.06935e+06	808435	675266	938893	741850	872309	851017	1.31468e+06	1.03093e+06	1.00675e+06	1.17281e+06	1.01884e+06	1.16072e+06	1.11746e+06	6.51741e+06	6.48413e+06	6.56691e+06	6.50077e+06	6.52552e+06	6.54216e+06	6.52282e+06
Prop-2-en-1-yl carbamate	POS	7.30362e+06	6.53785e+06	6.52711e+06	6.92073e+06	6.53248e+06	6.91536e+06	6.78952e+06	2.97258e+06	1.36661e+06	1.10505e+06	2.16959e+06	1.23583e+06	2.03882e+06	1.81475e+06	4.45266e+06	5.02274e+06	4.09225e+06	4.7377e+06	4.5575e+06	4.27246e+06	4.52255e+06
4-Isoxazolepropanoic acid, .alpha.-amino-2,3-dihydro-5-methyl-3-oxo-	NEG	2.12922e+06	2.1132e+06	1.56647e+06	2.12121e+06	1.83983e+06	1.84785e+06	1.9363e+06	40997.9	32069.5	13525.4	36533.7	22797.5	27261.7	28864.3	801047	1.06949e+06	687317	935269	878405	744182	852619
1-O-((2E,4E)-9-Carboxy-8-hydroxy-2,7-dimethylnona-2,4-dienoyl)-.beta.-D-glucopyranose	NEG	1.93326e+06	1.31462e+06	1.70727e+06	1.62394e+06	1.51095e+06	1.82027e+06	1.65172e+06	3.23564e+06	3.03261e+06	2.80729e+06	3.13412e+06	2.91995e+06	3.02146e+06	3.02518e+06	5847.92	9463.29	7704.64	7655.61	4731.65	2923.96	6387.84
Tuberonic acid	NEG	3.39364e+06	2.60936e+06	2.69734e+06	3.0015e+06	2.65335e+06	3.04549e+06	2.90012e+06	3.59123e+06	3.59723e+06	3.55134e+06	3.59423e+06	3.57429e+06	3.57129e+06	3.57994e+06	3.44807e+06	4.14599e+06	3.40989e+06	3.79703e+06	3.77794e+06	3.42898e+06	3.66798e+06
Asn-Val	POS	1.02953e+06	935996	849174	982761	892585	939350	938232	51673.3	49677.7	28192.1	50675.5	38934.9	39932.7	43181	661169	711339	578643	686254	644991	619906	650384
Piperazine-2-carbonitrile	POS	2.79892e+07	2.28573e+07	2.30101e+07	2.54233e+07	2.29337e+07	2.54996e+07	2.46189e+07	379823	266751	265637	323287	266194	322730	304070	2.11063e+07	2.06989e+07	2.00059e+07	2.09026e+07	2.03524e+07	2.05561e+07	2.06037e+07
1-Allylpiperazine	POS	2.74357e+06	2.59068e+06	3.1223e+06	2.66713e+06	2.85649e+06	2.93294e+06	2.81885e+06	6.84938e+06	1.27217e+06	1.90211e+06	4.06077e+06	1.58714e+06	4.37574e+06	3.34122e+06	2.14638e+06	1.98616e+06	1.72645e+06	2.06627e+06	1.85631e+06	1.93642e+06	1.953e+06
1-Ethyl-N4,N5-dimethyl-1H-imidazole-4,5-dicarboxamide	POS	1.4086e+07	1.20131e+07	1.03698e+07	1.30496e+07	1.11915e+07	1.22279e+07	1.21563e+07	70941.5	112021	44808.3	91481.5	78414.9	57874.9	75923.7	6.43199e+06	6.31138e+06	5.40407e+06	6.37169e+06	5.85773e+06	5.91803e+06	6.04915e+06
3-Hydroxy-3-(methoxycarbonyl)pentanedioic acid	NEG	2.65518e+06	2.58434e+06	1.94475e+06	2.61976e+06	2.26454e+06	2.29996e+06	2.39475e+06	4.77618e+06	4.42057e+06	4.03582e+06	4.59838e+06	4.2282e+06	4.406e+06	4.41086e+06	20666.3	40418.4	27282.1	30542.4	33850.3	23974.2	29455.6
[Glu1] TRH	NEG	1.09029e+06	1.21986e+06	1.22773e+06	1.15508e+06	1.22379e+06	1.15901e+06	1.17929e+06	6.59235e+06	5.9542e+06	4.67888e+06	6.27328e+06	5.31654e+06	5.63561e+06	5.74181e+06	7317.42	4542.38	4193.98	3658.71	2096.99	5755.7	4594.2
3-(5,6-Dihydroxyheptyl)-4-methyl-2H-furan-5-one	POS	1.50203e+06	1.40468e+06	1.15856e+06	1.45335e+06	1.28162e+06	1.3303e+06	1.35509e+06	3.52385e+06	1.28544e+06	3.22738e+06	2.40464e+06	2.25641e+06	3.37561e+06	2.67889e+06	117290	98425.5	73605.7	107858	86015.6	95447.9	96440.5
2-(4-Methylbicyclo[2.2.2]oct-1-yl)-1-phenylethanone	POS	3.40217e+07	2.69524e+07	2.43841e+07	3.0487e+07	2.56683e+07	2.92029e+07	2.84527e+07	1.27659e+06	948165	167158	1.11238e+06	557661	721873	797304	1.7849e+07	2.05037e+07	1.70344e+07	1.91764e+07	1.87691e+07	1.74417e+07	1.84624e+07
Gln-Gln	POS	3.99757e+06	3.04107e+06	2.46723e+06	3.51932e+06	2.75415e+06	3.2324e+06	3.16863e+06	6.63284e+06	7.03917e+06	6.43334e+06	6.836e+06	6.73626e+06	6.53309e+06	6.70178e+06	100749	81835.4	47348.7	91292.2	64592.1	74048.9	76644.4
D-Mannosamine	POS	7.83553e+06	6.32709e+06	6.35144e+06	7.08131e+06	6.33926e+06	7.09349e+06	6.83802e+06	8.46849e+06	8.94617e+06	8.51263e+06	8.70733e+06	8.7294e+06	8.49056e+06	8.64243e+06	163795	525363	101427	344579	313395	132611	263528
5-(Hydroxymethyl)-1-methyl-2-phenyl-2,3-dihydro-1H-pyrazol-3-one	POS	3.03237e+07	2.59314e+07	2.24335e+07	2.81275e+07	2.41825e+07	2.63786e+07	2.62295e+07	3.24649e+06	3.13689e+06	2.62821e+06	3.19169e+06	2.88255e+06	2.93735e+06	3.00386e+06	1.45567e+07	1.5073e+07	1.23012e+07	1.48149e+07	1.36871e+07	1.34289e+07	1.3977e+07
Dopamine 4-.beta.-D-glucuronide	NEG	2.36708e+06	2.15548e+06	2.37398e+06	2.26128e+06	2.26473e+06	2.37053e+06	2.29885e+06	0	0	0	0	0	0	0	1.41819e+06	1.52264e+06	1.16613e+06	1.47041e+06	1.34438e+06	1.29216e+06	1.36898e+06
Gly-Arg	POS	6.16332e+06	4.83299e+06	3.27393e+06	5.49815e+06	4.05346e+06	4.71862e+06	4.75675e+06	7.40343e+06	7.1876e+06	6.72674e+06	7.29551e+06	6.95717e+06	7.06508e+06	7.10592e+06	13936.8	18419.1	2580.27	16177.9	10499.7	8258.51	11645.4
N-(Furan-2-ylmethyl)formamide	POS	7.15228e+06	7.09096e+06	7.13776e+06	7.12162e+06	7.11436e+06	7.14502e+06	7.127e+06	6.04217e+06	7.0561e+06	6.16985e+06	6.54914e+06	6.61298e+06	6.10601e+06	6.42271e+06	5.80866e+06	6.71121e+06	6.63552e+06	6.25994e+06	6.67337e+06	6.22209e+06	6.38513e+06
6-[(E)-2,8-Dihydroxy-5,7-dimethylnon-5-enyl]-4-hydroxy-3-methylpyran-2-one	POS	739087	648970	705276	694029	677123	722181	697778	1.0721e+06	1.36473e+06	1.80058e+06	1.21841e+06	1.58265e+06	1.43634e+06	1.41247e+06	103415	63044.7	91885.4	83229.8	77465	97650.1	86115
Gabapentin	POS	1.94332e+07	4.65127e+06	1.13602e+07	1.20422e+07	8.00572e+06	1.53967e+07	1.18149e+07	3.40253e+06	1.59638e+07	6.13933e+06	9.68317e+06	1.10516e+07	4.77093e+06	8.50189e+06	3.82686e+06	5.28739e+06	1.4874e+07	4.55713e+06	1.00807e+07	9.35045e+06	7.9961e+06
1-Palmitoyl-2-arachidonoyl-sn-glycero-3-phosphoserine	POS	3.39579e+06	3.00611e+06	3.04864e+06	3.20095e+06	3.02737e+06	3.22221e+06	3.15018e+06	6.94819e+06	6.58379e+06	5.70516e+06	6.76599e+06	6.14447e+06	6.32667e+06	6.41238e+06	23535.5	8172.64	1342.64	15854.1	4086.32	11767.8	10793.2
3-Nitro-4-(2-oxopyrrolidinyl)benzenesulfonamide	POS	2.2706e+06	1.60309e+06	1.66161e+06	1.93685e+06	1.63235e+06	1.96611e+06	1.8451e+06	4.52139e+06	4.57474e+06	3.99615e+06	4.54806e+06	4.28544e+06	4.25877e+06	4.36409e+06	2885.41	3306.24	6619.25	1653.12	1873.12	3651.89	3331.51
(1aS,1bS,2S,5aR,6S,6aS)-6-((6-Deoxy-3-O-((2E)-3-(4-hydroxy-3-methoxyphenyl)prop-2-enoyl)-.alpha.-L-mannopyranosyl)oxy)-1a-(hydroxymethyl)-1a,1b,2,5a,6,6a-hexahydrooxireno[4,5]cyclopenta[1,2-c]pyran-2-yl .beta.-D-glucopyranoside	NEG	1.89385e+08	1.58307e+08	1.55158e+08	1.73846e+08	1.56733e+08	1.72272e+08	1.67617e+08	2.24987e+08	2.10582e+08	1.91979e+08	2.17784e+08	2.0128e+08	2.08483e+08	2.09182e+08	3515.3	2391.11	3349.77	2953.21	1195.56	1757.65	2527.1
2-Amino-N-benzyl-3-(1H-indol-3-yl)propanamide	POS	158154	162685	166039	160419	164362	162096	162292	131813	127899	155089	129856	141494	143451	138267	79336.6	79989.2	59046.5	79662.9	69517.9	69191.6	72790.8
Ginkgolide B	POS	91839.6	61514.4	45001.3	76677	53257.9	68420.5	66118.5	132903	141580	124379	137241	132980	128641	132954	0	0	0	0	0	0	0
GKK 1032B	POS	1.39874e+06	1.36462e+06	1.15061e+06	1.38168e+06	1.25762e+06	1.27468e+06	1.30466e+06	57068.3	42431.8	31091.6	49750.1	36761.7	44079.9	43530.6	697885	772523	679370	735204	725947	688628	716593
Glucovanillin	POS	715672	463675	417318	589673	440497	566495	532222	1.09233e+06	956851	978237	1.02459e+06	967544	1.03528e+06	1.00914e+06	110002	108323	100934	109163	104628	105468	106420
Tyr-Phe	NEG	815842	756553	663264	786198	709909	739553	745220	732790	608783	577496	670786	593139	655143	639689	306632	368155	286580	337394	327367	296606	320456
Hydromorphone-3-.beta.-D-glucuronide	NEG	1.22545e+07	9.55613e+06	1.00403e+07	1.09053e+07	9.79823e+06	1.11474e+07	1.0617e+07	8.3694e+06	8.13777e+06	840236	8.25359e+06	8.039e+06	8.15482e+06	6.9658e+06	248763	262204	223086	255484	242645	235925	244684
1-Naphthol .beta.-D-glucuronide	POS	4.29889e+06	2.47089e+06	445264	3.38489e+06	1.45808e+06	2.37208e+06	2.40501e+06	1.83422e+06	1.6686e+06	1.70768e+06	1.75141e+06	1.68814e+06	1.77095e+06	1.73683e+06	306501	314807	242636	310654	278721	274569	287981
(5E)-4-[(E)-3-(4-Hydroxy-3-methoxyphenyl)prop-2-enoyl]oxy-2-methyl-5-[2-[(2R,3R,4S,5S,6R)-3,4,5-trihydroxy-6-(hydroxymethyl)oxan-2-yl]oxyethylidene]cyclopentene-1-carboxylic acid	NEG	9.84523e+06	8.57691e+06	8.1428e+06	9.21107e+06	8.35985e+06	8.99401e+06	8.85498e+06	2.73385e+06	2.4626e+06	1.40339e+06	2.59823e+06	1.933e+06	2.06862e+06	2.19995e+06	8001.2	10317.5	1092.6	9159.37	5158.77	4000.6	6288.35
7-Chloro-1-(4-fluorophenyl)heptan-1-one	POS	2.8776e+06	2.45926e+06	2.20496e+06	2.66843e+06	2.33211e+06	2.54128e+06	2.51394e+06	204732	222201	207089	213466	214645	205910	211340	1.72534e+06	1.89066e+06	1.54132e+06	1.808e+06	1.71599e+06	1.63333e+06	1.71911e+06
Eupassopilin	POS	3.12369e+06	2.31657e+06	1.76321e+06	2.72013e+06	2.03989e+06	2.44345e+06	2.40115e+06	5.80891e+06	6.49737e+06	6.24911e+06	6.15314e+06	6.37324e+06	6.02901e+06	6.18513e+06	19952	11860.7	1054.18	15906.3	5930.35	9975.99	10779.9
L-NG-Nitroarginine methyl ester	POS	61809.1	41572.2	51388.6	51690.6	46480.4	56598.8	51589.9	3.85728e+06	3.51409e+06	3.17411e+06	3.68568e+06	3.3441e+06	3.5157e+06	3.51516e+06	27400.6	31535.5	25800.5	29468	28668	26600.5	28245.5
Gerberinside	NEG	1.52187e+06	838175	910169	1.18002e+06	874172	1.21602e+06	1.09007e+06	2.91884e+06	2.42709e+06	2.64449e+06	2.67297e+06	2.53579e+06	2.78167e+06	2.66348e+06	126673	906669	924138	516671	915403	525405	652493
(3'S,4S,6R,7R)-7-Hydroxy-3',6,7,14-tetramethyl-8H,17H-spiro[2,9-dioxa-14-azabicyclo[9.5.1]heptadec-11-ene-4,2'-oxirane]-3,8,17-trione	POS	1.16061e+06	1.33657e+06	1.35143e+06	1.24859e+06	1.344e+06	1.25602e+06	1.28287e+06	6.71417e+06	4.68862e+06	5.38181e+06	5.70139e+06	5.03522e+06	6.04799e+06	5.59487e+06	23880	60691.3	31630	42285.7	46160.6	27755	38733.8
Robustaside A	NEG	1.43984e+06	1.0901e+06	965833	1.26497e+06	1.02797e+06	1.20284e+06	1.16526e+06	1.58818e+06	1.22809e+06	977250	1.40814e+06	1.10267e+06	1.28272e+06	1.26451e+06	0	0	0	0	0	0	0
Picrotoxinin	POS	387217	191517	184664	289367	188091	285941	254466	470792	553517	555963	512154	554740	513377	526757	322689	307855	387570	315272	347713	355129	339371
Isomucronulatol	NEG	3.70252e+06	3.20586e+06	2.88204e+06	3.45419e+06	3.04395e+06	3.29228e+06	3.26347e+06	1.55985e+06	1.47326e+06	1.42783e+06	1.51655e+06	1.45055e+06	1.49384e+06	1.48698e+06	1.92691e+06	2.07477e+06	1.58859e+06	2.00084e+06	1.83168e+06	1.75775e+06	1.86342e+06
1H-Thieno[3,4-d]imidazole-4-pentanoic acid, hexahydro-2-oxo-, 2-[2-(aminooxy)acetyl]hydrazide, (3aS,4S,6aR)-	POS	2.43441e+06	2.24238e+06	1.9717e+06	2.3384e+06	2.10704e+06	2.20305e+06	2.21616e+06	5.24315e+06	4.94163e+06	4.56298e+06	5.09239e+06	4.7523e+06	4.90307e+06	4.91592e+06	0	0	0	0	0	0	0
beta-Citryl-L-glutamate	NEG	1.52187e+06	838175	910169	1.18002e+06	874172	1.21602e+06	1.09007e+06	2.91884e+06	2.42709e+06	2.64449e+06	2.67297e+06	2.53579e+06	2.78167e+06	2.66348e+06	126673	906669	924138	516671	915403	525405	652493
M269T181	NEG	7.39663e+07	6.99877e+07	6.32347e+07	7.1977e+07	6.66112e+07	6.86005e+07	6.90629e+07	3.34498e+06	2.76298e+06	2.01257e+06	3.05398e+06	2.38778e+06	2.67878e+06	2.70685e+06	3.78016e+07	4.43961e+07	3.13517e+07	4.10988e+07	3.78739e+07	3.45767e+07	3.78498e+07
IDP	NEG	6.64507e+06	2.88777e+06	3.99291e+06	4.76642e+06	3.44034e+06	5.31899e+06	4.50858e+06	0	0	0	0	0	0	0	1.79879e+06	2.14762e+06	1.96661e+06	1.97321e+06	2.05711e+06	1.8827e+06	1.97101e+06
3-Dehydro-D-glucose 6-phosphate	POS	779610	830397	1.37638e+06	805003	1.10339e+06	1.078e+06	995463	0	0	0	0	0	0	0	921158	1.64649e+06	831296	1.28382e+06	1.23889e+06	876227	1.13298e+06
2,6-Dihydroxy-N-methylmyosmine	NEG	2.85793e+06	2.56606e+06	2.18691e+06	2.71199e+06	2.37648e+06	2.52242e+06	2.53697e+06	587480	503077	442060	545278	472569	514770	510872	1.68575e+06	1.85863e+06	1.45337e+06	1.77219e+06	1.656e+06	1.56956e+06	1.66592e+06
Cellobionate	NEG	1.43984e+06	1.0901e+06	965833	1.26497e+06	1.02797e+06	1.20284e+06	1.16526e+06	1.58818e+06	1.22809e+06	977250	1.40814e+06	1.10267e+06	1.28272e+06	1.26451e+06	0	0	0	0	0	0	0
Cellobiono-1,5-lactone	POS	7.94654e+06	6.80194e+06	5.79921e+06	7.37424e+06	6.30058e+06	6.87288e+06	6.84923e+06	9.97296e+06	1.23133e+07	1.58974e+07	1.11431e+07	1.41054e+07	1.29352e+07	1.27279e+07	19529.5	5255.61	0	12392.6	2627.8	9764.76	8261.71
Abscisic acid glucose ester	POS	2.37648e+06	244460	4932.86	122230	124696	2466.43	479212	190311	217794	136962	204052	177378	163636	181689	0	0	0	0	0	0	0
Sedoheptulose 1,7-bisphosphate	NEG	8.141e+06	5.9472e+06	7.20259e+06	7.0441e+06	6.5749e+06	7.67179e+06	7.09693e+06	394715	241892	83819.5	318304	162856	239267	240142	3.99502e+06	4.24297e+06	3.99879e+06	4.119e+06	4.12088e+06	3.99691e+06	4.07893e+06
Proclavaminic acid	POS	2.95664e+06	2.30959e+06	2.08861e+06	2.63311e+06	2.1991e+06	2.52263e+06	2.45161e+06	220121	234836	239394	227479	237115	229757	231450	1.82183e+06	1.78072e+06	1.65766e+06	1.80127e+06	1.71919e+06	1.73975e+06	1.7534e+06
Urocanate	NEG	3.59793e+06	3.11809e+06	1.73609e+06	3.35801e+06	2.42709e+06	2.66701e+06	2.81737e+06	68866.4	73366.7	45569	71116.5	59467.8	57217.7	62600.7	1.33591e+06	1.34317e+06	728859	1.33954e+06	1.03602e+06	1.03238e+06	1.13598e+06
N-Formiminoglycine	NEG	1.11309e+06	2.18691e+06	3.44034e+06	556545	2.88777e+06	556545	1.7902e+06	1.97439e+06	2.56133e+06	2.27549e+06	2.26786e+06	2.41841e+06	2.12494e+06	2.27041e+06	0	0	0	0	0	0	0
M359T275	NEG	1.4429e+07	1.63158e+07	1.79886e+07	1.53724e+07	1.71522e+07	1.62088e+07	1.62445e+07	705836	629840	88419	667838	359129	397127	474698	1.36964e+07	1.35413e+07	1.46628e+07	1.36188e+07	1.4102e+07	1.41796e+07	1.39668e+07
L-Serine-phosphoethanolamine	POS	9.71274e+06	8.48423e+06	7.94273e+06	9.09849e+06	8.21348e+06	8.82774e+06	8.71323e+06	130066	89924.2	39549.1	109995	64736.7	84807.6	86513.2	6.72043e+06	7.44107e+06	6.01841e+06	7.08075e+06	6.72974e+06	6.36942e+06	6.72664e+06
M253T277	NEG	990151	1.48407e+06	1.68487e+06	1.23711e+06	1.58447e+06	1.33751e+06	1.38636e+06	2274.64	2529.51	2849.14	2412.07	1424.57	1424.57	2152.42	2.20673e+06	2.44847e+06	2.72578e+06	2.3276e+06	2.58712e+06	2.46625e+06	2.46033e+06
M624T277	POS	5.69742e+06	3.0222e+06	3.93372e+06	4.35981e+06	3.47796e+06	4.81557e+06	4.21778e+06	4177.75	2133.34	2640.32	3155.55	1066.67	2088.88	2543.75	1.44245e+06	1.7079e+06	1.48652e+06	1.57517e+06	1.59721e+06	1.46449e+06	1.54562e+06
M469T255	POS	1.68232e+06	1.82316e+06	1.61893e+06	1.75274e+06	1.72104e+06	1.65063e+06	1.70814e+06	5094.79	5637.92	2539.93	5366.36	4088.92	3817.36	4424.21	1.35451e+06	1.41264e+06	1.21065e+06	1.38358e+06	1.31165e+06	1.28258e+06	1.32593e+06
L-2,4-Diaminobutanoate	POS	759184	648932	6.13023e+06	704058	3.38958e+06	3.44471e+06	2.51278e+06	1.24633e+06	865809	791189	1.05607e+06	828499	1.01876e+06	967776	2.03777e+06	952017	2.09029e+06	1.49489e+06	1.52115e+06	2.06403e+06	1.69336e+06
L-Glutamine	NEG	2.89007e+06	2.31703e+06	2.41531e+06	2.60355e+06	2.36617e+06	2.65269e+06	2.54081e+06	14676.9	2170.32	16653.2	8423.63	9411.75	15665.1	11166.8	1.43557e+06	1.84587e+06	1.24084e+06	1.64072e+06	1.54335e+06	1.3382e+06	1.50743e+06
Maleic acid	NEG	5.17921e+06	6.0779e+06	1.89475e+06	5.62855e+06	3.98633e+06	3.53698e+06	4.38395e+06	1.79951e+07	1.27198e+07	1.67027e+07	1.53574e+07	1.47113e+07	1.73489e+07	1.58059e+07	6.59069e+06	6.65654e+06	751432	6.62361e+06	3.70399e+06	3.67106e+06	4.66622e+06
(S)-Piperidine-2-carboxamide	POS	1.98365e+06	375530	2.5944e+06	1.17959e+06	1.48496e+06	2.28903e+06	1.65119e+06	1.74395e+06	1.59808e+06	1.58291e+06	1.67101e+06	1.5905e+06	1.66343e+06	1.64165e+06	1.2077e+06	1.32937e+06	1.22604e+06	1.26854e+06	1.27771e+06	1.21687e+06	1.25437e+06
Bis(1L-myo-inositol)-3,1'-phosphate 1-phosphate	POS	1.55607e+07	8.85028e+06	9.58049e+06	1.22055e+07	9.21538e+06	1.25706e+07	1.13305e+07	54341.8	47693.5	3581.94	51017.6	25637.7	28961.9	35205.7	4.56723e+06	4.78403e+06	4.2532e+06	4.67563e+06	4.51861e+06	4.41021e+06	4.53482e+06
1-Deoxy-D-altro-heptulose 7-phosphate	NEG	2.20109e+06	1.94122e+06	1.97659e+06	2.07116e+06	1.9589e+06	2.08884e+06	2.03963e+06	728538	581618	537386	655078	559502	632962	615847	836711	916337	749099	876524	832718	792905	834049
gamma-Glutamyl-beta-cyanoalanine	POS	249607	222866	252983	236137	257925	23195.4	207119	479811	504540	514391	492175	509465	497101	499581	10200.8	10965.1	10021.2	11931.5	10741.6	1.08011e+06	188995
Glutathione	POS	7.4737e+06	8.0647e+06	6.33256e+06	7.7692e+06	7.19863e+06	6.90313e+06	7.29032e+06	773315	862864	517193	818089	690028	645254	717791	6.70357e+06	7.23085e+06	6.64954e+06	6.96721e+06	6.94019e+06	6.67655e+06	6.86132e+06
D-Alanyl-D-alanine	POS	1.01554e+06	875764	723367	945652	799565	869454	871557	150699	142303	129423	146501	135863	140061	140808	82773.3	765068	70261.6	79600.5	73341.6	764844	305982
4-Guanidinobutanamide	POS	107650	124131	191300	115890	157716	149475	141027	2.22827e+06	1.96731e+06	2.0603e+06	2.09779e+06	2.0138e+06	2.14428e+06	2.08529e+06	130592	101315	103773	145954	102544	117183	116894
M355T270	NEG	2.27732e+06	1.75955e+06	1.96106e+06	2.01843e+06	1.86031e+06	2.11919e+06	1.99931e+06	6863.63	7015.13	3719.91	3507.56	5367.52	1859.95	4722.29	3.39761e+06	2.3731e+06	2.29909e+06	2.88536e+06	2.3361e+06	2.84835e+06	2.68993e+06
(2S,4S)-4-Hydroxy-2,3,4,5-tetrahydrodipicolinate	NEG	141424	157716	423146	70712.2	211573	282285	214476	1.00052e+06	860519	724486	930519	792502	862502	861841	3768.9	7473.4	7182.84	5621.15	3736.7	1884.45	4944.57
O-Succinyl-L-homoserine	NEG	3.31506e+06	3.05605e+06	2.99966e+06	3.18556e+06	3.02786e+06	3.15736e+06	3.12359e+06	642575	601191	431673	621883	516432	537124	558480	125126	142684	131457	133965	137071	128262	133094
Bis-D-fructose 2',1:2,1'-dianhydride	POS	8995.88	8866.94	8912.99	4497.94	3720.86	4497.94	6582.09	833900	732603	686398	783251	709500	760149	750967	18038.6	1.58595e+06	11083.3	0	5541.67	5541.67	271026
M337T255	POS	246175	263958	20887.1	255067	142423	133531	177007	925057	1.05719e+06	1.54849e+06	991125	1.30284e+06	1.23677e+06	1.17691e+06	729470	717309	895112	723389	806210	812291	780630
M264T159	POS	7.03013e+06	6.29817e+06	838867	6.66415e+06	3.56852e+06	3.9345e+06	4.72239e+06	8.00264e+06	7.07588e+06	6.54614e+06	7.53926e+06	6.81101e+06	7.27439e+06	7.20822e+06	2.68964e+06	2.67673e+06	1.95946e+06	2.68319e+06	2.3181e+06	2.32455e+06	2.44195e+06
M240T121	POS	2.52044e+06	2.54003e+06	1.28958e+06	2.53024e+06	1.91481e+06	1.90501e+06	2.11669e+06	97890.8	119230	129000	108561	124115	113445	115374	914085	1.80984e+06	1.36207e+06	1.36196e+06	1.58595e+06	1.13808e+06	1.362e+06
Xanthosine 5'-phosphate	POS	2.11935e+06	1.82833e+06	2.67078e+06	1.97384e+06	2.24955e+06	2.39507e+06	2.20615e+06	103136	140791	9212.77	121964	75002.1	56174.4	84380.1	2.84179e+06	2.22185e+06	2.49991e+06	2.53182e+06	2.36088e+06	2.67085e+06	2.52118e+06
(R)-Pantoate	NEG	2.21999e+06	1.76826e+06	1.56407e+06	1.99412e+06	1.66617e+06	1.89203e+06	1.85077e+06	1.71398e+06	1.48548e+06	1.37924e+06	1.59973e+06	1.43236e+06	1.54661e+06	1.52623e+06	712423	833042	659595	772732	746318	686009	735020
Caffeic aldehyde	NEG	3.57859e+06	4.00066e+06	3.28424e+06	3.78962e+06	3.64245e+06	3.43141e+06	3.62116e+06	381831	265769	199152	323800	232461	290491	282251	2.91472e+06	3.43735e+06	2.65655e+06	3.17603e+06	3.04695e+06	2.78563e+06	3.00287e+06
M445T308	NEG	9.90186e+06	7.92032e+06	1.49796e+06	8.91109e+06	4.70914e+06	5.69991e+06	6.44005e+06	820132	751289	308744	785711	530016	564438	626722	444188	4.44998e+06	3.97426e+06	2.44709e+06	4.21212e+06	2.20923e+06	2.95615e+06
D-Alanyl-D-serine	POS	2.4437e+06	1.68213e+06	1.56457e+06	2.06291e+06	1.62335e+06	2.00413e+06	1.8968e+06	248445	321982	313118	285214	317550	280782	294515	1.61743e+06	1.84981e+06	2.08778e+06	1.73362e+06	1.9688e+06	1.8526e+06	1.85167e+06
S-Acetylthioethanolamine	POS	245152	288511	348201	266831	318356	296676	293955	0	0	0	0	0	0	0	427265	306497	371692	366881	339095	399478	368485
M451T278	NEG	3.01864e+06	2.18157e+06	1.0596e+06	2.60011e+06	1.62059e+06	2.03912e+06	2.0866e+06	355720	426790	239470	391255	333130	297595	340660	1.89322e+06	2.18981e+06	1.81653e+06	2.04151e+06	2.00317e+06	1.85487e+06	1.96652e+06
M362T275	POS	409784	872393	1.41207e+06	641088	1.14223e+06	910927	898083	201416	214104	34755.9	207760	124430	118086	150092	1.68653e+06	1.47493e+06	1.68175e+06	1.58073e+06	1.57834e+06	1.68414e+06	1.6144e+06
M217T94_2	NEG	4.16941e+07	4.42951e+07	4.56583e+07	4.29946e+07	4.49767e+07	4.36762e+07	4.38825e+07	7.39641e+07	7.65571e+07	8.67224e+07	7.52606e+07	8.16398e+07	8.03433e+07	7.90812e+07	5.58143e+07	6.22642e+07	4.7221e+07	5.90393e+07	5.47426e+07	5.15177e+07	5.50999e+07
L-Asp(4-L-Arg)	POS	1.12627e+06	1.21521e+06	1.24894e+06	1.17074e+06	1.23208e+06	1.1876e+06	1.19681e+06	163406	174894	133286	169150	154090	148346	157195	1.46601e+06	1.41366e+06	1.354e+06	1.43983e+06	1.38383e+06	1.41e+06	1.41122e+06
gamma-Glutamyl-gamma-aminobutyraldehyde	POS	5.20294e+06	3.79878e+06	3.41058e+06	4.50086e+06	3.60468e+06	4.30676e+06	4.13743e+06	311633	339895	300906	325764	320401	306269	317478	2.59352e+06	2.6584e+06	2.30488e+06	2.62596e+06	2.48164e+06	2.4492e+06	2.51893e+06
M157T175	NEG	7.58401e+08	6.95231e+08	6.7016e+08	7.26816e+08	6.82695e+08	7.1428e+08	7.07931e+08	3.58338e+08	3.43874e+08	3.37171e+08	3.51106e+08	3.40523e+08	3.47755e+08	3.46461e+08	5.50476e+08	5.90102e+08	5.09188e+08	5.70289e+08	5.49645e+08	5.29832e+08	5.49922e+08
N2-Succinyl-L-arginine	POS	3.99757e+06	3.04107e+06	2.46723e+06	3.51932e+06	2.75415e+06	3.2324e+06	3.16863e+06	6.63284e+06	7.03917e+06	6.43334e+06	6.836e+06	6.73626e+06	6.53309e+06	6.70178e+06	100749	81835.4	47348.7	91292.2	64592.1	74048.9	76644.4
Isoniazid pyruvate	POS	2.25297e+06	1.54935e+06	1.07996e+06	1.90116e+06	1.31466e+06	1.66647e+06	1.62743e+06	35254	75794	16188.2	55524	45991.1	25721.1	42412	1.09431e+06	1.08429e+06	1.04019e+06	1.0893e+06	1.06224e+06	1.06725e+06	1.07293e+06
M335T190	NEG	4.10619e+06	5.2757e+06	4.3902e+06	4.69095e+06	4.83295e+06	4.2482e+06	4.5907e+06	346154	798909	665681	572531	732295	505917	603581	4.52048e+06	4.26801e+06	1.02548e+06	4.39425e+06	2.64675e+06	2.77298e+06	3.27133e+06
M113T187	NEG	1.13035e+07	1.10902e+07	1.11049e+07	1.11968e+07	1.10976e+07	1.12042e+07	1.11662e+07	5.03476e+06	7.86798e+06	3.23453e+06	6.45137e+06	5.55126e+06	4.13465e+06	5.37909e+06	6.10254e+06	6.53804e+06	5.65396e+06	6.32029e+06	6.096e+06	5.87825e+06	6.09818e+06
M213T99	NEG	1.83484e+07	1.66884e+07	1.38004e+07	1.75184e+07	1.52444e+07	1.60744e+07	1.62791e+07	1.41525e+07	1.3971e+07	1.40603e+07	1.40617e+07	1.40156e+07	1.41064e+07	1.40613e+07	8.02943e+06	8.21574e+06	7.61533e+06	8.12259e+06	7.91554e+06	7.82238e+06	7.9535e+06
Succinic aldehyde	POS	3.01055e+06	2.1798e+06	2.16401e+06	2.59517e+06	2.17191e+06	2.58728e+06	2.45145e+06	2.72393e+06	964691	2.32719e+06	1.84431e+06	1.64594e+06	2.52556e+06	2.00527e+06	1.42763e+06	1.47533e+06	1.32841e+06	1.45148e+06	1.40187e+06	1.37802e+06	1.41046e+06
M371T301	POS	2.26247e+06	1.78545e+06	1.58904e+06	2.02396e+06	1.68724e+06	1.92576e+06	1.87899e+06	275703	314058	181675	294881	247867	228689	257146	1.59145e+06	1.47052e+06	1.21e+06	1.53098e+06	1.34026e+06	1.40073e+06	1.42399e+06
M344T204	NEG	557172	486535	494030	521853	490282	525601	512579	616324	539448	478140	577886	508794	547232	544637	8917.86	8347.28	11923.5	8632.57	10135.4	10420.7	9729.56
M314T133	POS	3.34802e+07	2.5101e+07	1.75752e+07	2.92906e+07	2.13381e+07	2.55277e+07	2.53854e+07	4.36632e+07	4.89298e+07	4.33573e+07	4.62965e+07	4.61435e+07	4.35103e+07	4.53168e+07	830145	490081	597486	660113	543784	713816	639237
2-(Acetamidomethylene)succinate	NEG	1.22357e+06	1.05328e+06	1.13653e+06	1.13843e+06	1.0949e+06	1.18005e+06	1.13779e+06	0	0	0	0	0	0	0	749036	856091	626946	802564	741519	687991	744024
N4-(Acetyl-beta-D-glucosaminyl)asparagine	POS	0	0	0	0	0	0	0	6.32844e+06	6.55386e+06	6.88036e+06	6.44115e+06	6.71711e+06	6.6044e+06	6.58755e+06	0	0	0	0	0	0	0
Linatine	NEG	2.39206e+06	2.24898e+06	2.15151e+06	2.32052e+06	2.20024e+06	2.27178e+06	2.26418e+06	13366.9	22728.6	16045.9	18047.7	19387.2	14706.4	17380.5	1.27155e+06	1.54457e+06	1.16521e+06	1.40806e+06	1.35489e+06	1.21838e+06	1.32711e+06
Nicotinate D-ribonucleoside	NEG	1.18321e+06	1.14474e+06	1.04794e+06	1.16397e+06	1.09634e+06	1.11557e+06	1.12529e+06	22576.2	6639.63	3122.85	14607.9	4881.24	12849.5	10779.5	834464	978484	836894	906474	907689	835679	883281
M413T289	NEG	3.07283e+06	6.37309e+06	4.19455e+06	4.72296e+06	5.28382e+06	3.63369e+06	4.54682e+06	2.9312e+06	2.86357e+06	1.32834e+06	2.89739e+06	2.09596e+06	2.12977e+06	2.37437e+06	3.8656e+06	5.40746e+06	8.06412e+06	4.63653e+06	6.73579e+06	5.96486e+06	5.77906e+06
M285T257	POS	4.24056e+06	2.63092e+06	2.80975e+06	3.43574e+06	2.72034e+06	3.52516e+06	3.22708e+06	352123	337426	214622	344775	276024	283373	301391	1.59861e+06	1.52174e+06	1.55165e+06	1.56018e+06	1.53669e+06	1.57513e+06	1.55733e+06
D-Glucosaminate-6-phosphate	POS	78562.3	797749	576139	438156	686944	327351	484150	20057.5	15904.4	28634.2	17980.9	7952.2	10028.7	16759.7	821862	1.18538e+06	648697	1.00362e+06	917040	735280	885314
4-Guanidinobutanal	POS	7.92521e+06	6.15118e+06	1.28938e+07	7.0382e+06	9.52251e+06	1.04095e+07	8.99008e+06	2.30999e+07	2.15356e+07	2.14067e+07	2.23177e+07	2.14711e+07	2.22533e+07	2.2014e+07	4.84781e+06	4.78923e+06	3.28437e+06	4.81852e+06	4.0368e+06	4.06609e+06	4.30714e+06
17alpha-Hydroxypregnenolone	NEG	70320	54569.5	47931.2	62444.8	51250.4	59125.6	57606.9	176207	148837	132259	162522	140548	154233	152434	45404.6	43062.5	321208	44233.6	182135	183306	136558
4-Imidazolone-5-propanoate	POS	1.33528e+06	1.20243e+06	1.63772e+06	1.26886e+06	1.42007e+06	1.4865e+06	1.39181e+06	3.67015e+06	3.93109e+06	3.58361e+06	3.80062e+06	3.75735e+06	3.62688e+06	3.72828e+06	482276	505660	575843	493968	540752	529060	521260
4-[(Hydroxymethyl)nitrosoamino]-1-(3-pyridinyl)-1-butanone	NEG	3.05545e+06	3.93141e+06	3.32221e+06	3.49343e+06	3.62681e+06	3.18883e+06	3.43636e+06	4.34155e+06	4.84696e+06	347883	4.59426e+06	2.59742e+06	2.34472e+06	3.1788e+06	1.11402e+06	1.27e+06	5.84554e+06	1.19201e+06	3.55777e+06	3.47978e+06	2.74318e+06
2-Hydroxychromene-2-carboxylate	POS	346271	723799	2.76444e+06	535035	1.74412e+06	1.55535e+06	1.27817e+06	45757.3	2611.95	15235.3	24184.6	8923.64	30496.3	21201.5	349888	673203	330489	511545	501846	340188	451193
N-Acetyl-D-galactosamine	POS	2.51086e+06	1.83881e+06	1.27296e+06	2.17484e+06	1.55589e+06	1.89191e+06	1.87421e+06	853141	746823	702346	799982	724585	777743	767437	451385	612867	341139	532126	477003	396262	468464
L-Pipecolate	NEG	5.41281e+06	5.25017e+06	4.31522e+06	5.33149e+06	4.7827e+06	4.86402e+06	4.99274e+06	94904	40958.1	95179.4	67931.1	68068.8	95041.7	77013.9	2.725e+06	3.21102e+06	2.68793e+06	2.96801e+06	2.94947e+06	2.70646e+06	2.87465e+06
Thymidine	POS	2.8776e+06	2.45926e+06	2.20496e+06	2.66843e+06	2.33211e+06	2.54128e+06	2.51394e+06	204732	222201	207089	213466	214645	205910	211340	1.72534e+06	1.89066e+06	1.54132e+06	1.808e+06	1.71599e+06	1.63333e+06	1.71911e+06
beta-Alanyl-L-arginine	NEG	1.74795e+06	1.49085e+06	1.51064e+06	1.6194e+06	1.50074e+06	1.62929e+06	1.58315e+06	0	0	0	0	0	0	0	1.1319e+06	1.1613e+06	975314	1.1466e+06	1.06831e+06	1.05361e+06	1.08951e+06
N-Acetyl-L-2-amino-6-oxopimelate	NEG	1.76602e+06	1.67779e+06	1.65732e+06	1.7219e+06	1.66755e+06	1.71167e+06	1.70037e+06	412856	370647	327853	391751	349250	370354	370452	2.70409e+06	2.88176e+06	2.5884e+06	2.79292e+06	2.73508e+06	2.64624e+06	2.72475e+06
Nopaline	NEG	1.55695e+06	1.4395e+06	1.50808e+06	1.49823e+06	1.47379e+06	1.53252e+06	1.50151e+06	563481	97230.4	80764.8	330356	88997.6	322123	247159	1.17061e+06	1.36192e+06	1.06358e+06	1.26627e+06	1.21275e+06	1.1171e+06	1.19871e+06
3-Hydroxy-N6,N6,N6-trimethyl-L-lysine	POS	720178	721613	1.01484e+06	720896	868226	867509	818877	556596	674861	691793	615729	683327	624195	641083	1.11284e+06	819434	1.02581e+06	966136	922622	1.06932e+06	986027
6-Oxo-1,4,5,6-tetrahydronicotinate	POS	1.1715e+06	967249	658192	1.06938e+06	812720	914848	932315	2.24772e+06	2.74369e+06	2.7163e+06	2.49571e+06	2.72999e+06	2.48201e+06	2.56924e+06	164217	316111	145661	240164	230886	154939	208663
Phenylacetylglycine	POS	461973	351777	262629	406875	307203	362301	358793	625057	599945	589292	612501	594619	607175	604765	133015	140676	186921	136846	163799	159968	153538
M279T183	NEG	2.283e+06	2.47127e+06	176061	2.37714e+06	1.32367e+06	1.22953e+06	1.64344e+06	391878	393787	376659	392832	385223	384269	387441	2.49572e+06	2.22654e+06	2.18124e+06	2.36113e+06	2.20389e+06	2.33848e+06	2.30116e+06
M288T162	NEG	2.09004e+06	2.10263e+06	2.01226e+06	2.09633e+06	2.05744e+06	2.05115e+06	2.06831e+06	333263	245945	234265	289604	240105	283764	271157	1.88346e+06	2.09624e+06	1.52335e+06	1.98985e+06	1.8098e+06	1.70341e+06	1.83435e+06
M210T115	NEG	2.47637e+06	2.31495e+06	2.1401e+06	2.39566e+06	2.22753e+06	2.30823e+06	2.31047e+06	2.78536e+06	3.04902e+06	2.65764e+06	2.91719e+06	2.85333e+06	2.7215e+06	2.83067e+06	15626.5	9356.17	15143.6	12491.3	12249.9	15385.1	13375.4
3-Dehydro-L-gulonate	NEG	509882	417612	546039	463747	481826	527960	491178	1.01664e+06	941456	943688	979049	942572	980165	967262	114483	127932	146035	121208	136983	130259	129483
Guanidinoproclavaminic acid	POS	811726	519925	345932	665826	432928	578829	559194	625233	629193	623421	627213	626307	624327	625949	35836.6	33363.7	44053.9	34600.1	38708.8	39945.2	37751.4
(2S)-2-{[1-(R)-Carboxyethyl]amino}pentanoate	POS	1.88775e+06	1.4757e+06	1.32937e+06	1.68173e+06	1.40253e+06	1.60856e+06	1.56427e+06	1.79562e+06	1.85892e+06	1.66336e+06	1.82727e+06	1.76114e+06	1.72949e+06	1.77263e+06	401006	442662	371437	421834	407050	386222	405035
5-Guanidino-2-oxopentanoate	POS	3.42028e+06	2.557e+06	1.75368e+06	2.98864e+06	2.15534e+06	2.58698e+06	2.57699e+06	802508	883762	816132	893135	899947	809320	850801	931430	859115	454031	895273	656573	692730	748192
Oxaloacetate 4-methyl ester	NEG	2.65518e+06	2.58434e+06	1.94475e+06	2.61976e+06	2.26454e+06	2.29996e+06	2.39475e+06	4.77618e+06	4.42057e+06	4.03582e+06	4.59838e+06	4.2282e+06	4.406e+06	4.41086e+06	20666.3	40418.4	27282.1	30542.4	33850.3	23974.2	29455.6
Isoguanosine	POS	544880	481458	378007	513169	429732	461443	468115	531540	568827	556120	550183	562473	143830	485495	708770	628462	484979	668616	556721	596874	607404
4-Aminobutyraldehyde	POS	3.97741e+06	4.11599e+06	3.63855e+06	4.0467e+06	3.87727e+06	3.80798e+06	3.91065e+06	3.35309e+06	3.65784e+06	2.72938e+06	3.50547e+06	3.19361e+06	3.04124e+06	3.24677e+06	4.57893e+06	5.27949e+06	5.68105e+06	4.92921e+06	5.48027e+06	5.12999e+06	5.17982e+06
Phenylpyruvate	NEG	1.39583e+06	1.30158e+06	1.04791e+06	1.3487e+06	1.17474e+06	1.22187e+06	1.24844e+06	863820	886270	629363	875045	757816	746591	793151	1.45071e+06	1.60612e+06	1.17955e+06	1.52841e+06	1.39283e+06	1.31513e+06	1.41212e+06
M325T144	NEG	2.45638e+06	1.76269e+06	288944	2.10954e+06	1.02582e+06	1.37266e+06	1.50267e+06	0	0	0	0	0	0	0	1.97212e+06	1.93659e+06	1.71379e+06	1.95435e+06	1.82519e+06	1.84295e+06	1.87417e+06
3-Deoxy-D-manno-octulosonate	POS	711088	850847	985216	780968	918031	848152	849050	114456	165004	65634.9	139730	115320	90045.6	115032	1.61152e+06	1.48691e+06	1.64883e+06	1.54921e+06	1.56787e+06	1.63017e+06	1.58242e+06
N-Carbamyl-L-glutamate	POS	4.83359e+07	4.14223e+07	3.93423e+07	4.48791e+07	4.03823e+07	4.38391e+07	4.30335e+07	5.96019e+07	5.69422e+07	5.51345e+07	5.82721e+07	5.60384e+07	5.73682e+07	5.72262e+07	1.10087e+06	860279	278704	980575	569492	689787	746618
(2S,3R)-3-Hydroxybutane-1,2,3-tricarboxylate	NEG	2.58952e+06	2.60899e+06	2.48034e+06	2.59926e+06	2.54467e+06	2.53493e+06	2.55962e+06	819753	688877	671169	754315	680023	745461	726599	92621.1	224676	161071	158649	192874	126846	159456
D-Lysopine	POS	3.91674e+06	4.00675e+06	3.44559e+06	3.96175e+06	3.72617e+06	3.68116e+06	3.78969e+06	361230	365425	360806	363328	363116	361018	362487	1.87682e+06	2.05957e+06	1.67419e+06	1.96819e+06	1.86688e+06	1.77551e+06	1.87019e+06
2-Deoxy-D-ribose 5-phosphate	POS	2.66552e+06	1.55472e+06	1.77288e+06	2.11012e+06	1.6638e+06	2.2192e+06	1.99771e+06	294864	360131	611758	327498	485945	453311	422251	933025	987298	887629	960162	937464	910327	935984
2,4-Dihydroxyhept-2-enedioate	POS	2.84376e+06	3.3719e+06	3.33624e+06	3.10783e+06	3.35407e+06	3.09e+06	3.18397e+06	412211	445403	563121	428807	504262	487666	473578	3.49646e+06	3.69034e+06	3.16425e+06	3.5934e+06	3.4273e+06	3.33035e+06	3.45035e+06
6-Acetamido-2-oxohexanoate	POS	1.80831e+06	1.89225e+06	1.98088e+06	1.85028e+06	1.93657e+06	1.8946e+06	1.89382e+06	110213	76233.8	42588.9	93223.2	59411.4	76400.8	76345.1	1.35472e+06	1.66615e+06	1.35662e+06	1.51043e+06	1.51138e+06	1.35567e+06	1.45916e+06
5-Guanidino-3-methyl-2-oxopentanoate	POS	7.46764e+06	6.83299e+06	6.08215e+06	7.15031e+06	6.45757e+06	6.77489e+06	6.79426e+06	14863	45964	39852.3	30413.5	42908.2	27357.7	33559.8	5.71264e+06	5.98534e+06	5.91359e+06	5.84899e+06	5.94947e+06	5.81311e+06	5.87052e+06
L-Metanephrine	POS	7.53579e+06	6.81132e+06	6.8399e+06	7.17356e+06	6.82561e+06	7.18784e+06	7.06234e+06	1.14146e+06	1.05688e+06	988308	1.09917e+06	1.02259e+06	1.06488e+06	1.06222e+06	5.57539e+06	3.64813e+06	3.04378e+06	4.61176e+06	3.34595e+06	4.30959e+06	4.0891e+06
5-Acetamidopentanoate	POS	1.43443e+06	1.35587e+06	1.23173e+06	1.39515e+06	1.2938e+06	1.33308e+06	1.34067e+06	24068.1	47977.8	27789.3	36022.9	37883.6	25928.7	33278.4	996863	1.05096e+06	871579	1.02391e+06	961270	934221	973134
2-Hydroxy-6-keto-2,4-heptadienoate	NEG	3.57649e+06	2.37001e+06	2.91876e+06	2.97325e+06	2.64439e+06	3.24763e+06	2.95509e+06	634556	1.0124e+06	1.56441e+06	823478	1.28841e+06	1.09948e+06	1.07046e+06	4.45818e+06	4.50507e+06	4.43357e+06	4.48163e+06	4.46932e+06	4.44588e+06	4.46561e+06
M264T235	POS	2.65304e+06	2.55857e+06	2.43519e+06	2.60581e+06	2.49688e+06	2.54411e+06	2.54893e+06	1.2616e+06	1.39883e+06	1.28051e+06	1.33022e+06	1.33967e+06	1.27106e+06	1.31365e+06	3.02295e+06	3.93168e+06	2.37799e+06	3.47732e+06	3.15483e+06	2.70047e+06	3.11087e+06
M445T228	NEG	1.18293e+07	1.25909e+07	1.03669e+07	1.22101e+07	1.14789e+07	1.10981e+07	1.15957e+07	1.67151e+07	1.34663e+07	1.15383e+07	1.50907e+07	1.25023e+07	1.41267e+07	1.39065e+07	32373.3	52108.5	100112	42240.9	76110.3	66242.7	61531.3
M147T183	NEG	2.68679e+06	2.43796e+06	2.25825e+06	2.56238e+06	2.3481e+06	2.47252e+06	2.461e+06	0	0	0	0	0	0	0	1.31458e+06	1.70228e+06	1.06171e+06	1.50843e+06	1.38199e+06	1.18814e+06	1.35952e+06
M248T159	POS	1.36466e+06	648528	1.28258e+06	1.00659e+06	965554	1.32362e+06	1.09859e+06	257350	193735	136764	225543	165250	197057	195950	1.79689e+06	1.33676e+06	1.22126e+06	1.56683e+06	1.27901e+06	1.50908e+06	1.45164e+06
M286T146	POS	8.3117e+06	6.32393e+06	4.25375e+06	7.31782e+06	5.28884e+06	6.28272e+06	6.29646e+06	127.311	1601.12	498.614	980.562	870.562	7201.9	1880.01	4.94486e+06	4.83303e+06	4.27335e+06	4.88895e+06	4.55319e+06	4.60911e+06	4.68375e+06
N5-(L-1-Carboxyethyl)-L-ornithine	POS	392978	360060	302537	376519	331299	347757	351858	385156	355829	295365	370493	325597	340261	345450	187998	191376	171514	189687	181445	179756	183629
N-Succinyl-L-citrulline	POS	3.50885e+07	3.06699e+07	2.86082e+07	3.28792e+07	2.96391e+07	3.18483e+07	3.14555e+07	692119	290503	284593	491311	287548	488356	422405	4.16368e+06	4.08332e+06	4.26523e+06	4.1235e+06	4.17427e+06	4.21446e+06	4.17074e+06
Biotinyl-5'-AMP	POS	3.43076e+06	3.04428e+06	3.85625e+06	3.23752e+06	3.45027e+06	3.64351e+06	3.44376e+06	0	0	0	0	0	0	0	5.03215e+06	5.24254e+06	4.26781e+06	5.13734e+06	4.75517e+06	4.64998e+06	4.8475e+06
(S)-1-Pyrroline-5-carboxylate	POS	1.69114e+07	1.10493e+07	1.00146e+07	1.39803e+07	1.0532e+07	1.3463e+07	1.26584e+07	347145	309916	76663	328531	193290	211904	244575	6.96317e+06	7.4147e+06	5.53049e+06	7.18893e+06	6.47259e+06	6.24683e+06	6.63612e+06
Acetone cyanohydrin	POS	2.22155e+06	2.29445e+06	2.05946e+06	2.258e+06	2.17695e+06	2.14051e+06	2.19182e+06	2.14671e+06	2.06029e+06	1.2254e+07	2.1035e+06	7.15712e+06	7.20033e+06	5.48698e+06	1.82491e+06	2.1454e+06	2.20228e+06	1.98516e+06	2.17384e+06	2.0136e+06	2.05753e+06
M481T271	NEG	8.31824e+06	3.62599e+06	4.62026e+06	5.97212e+06	4.12313e+06	6.46925e+06	5.5215e+06	68069.6	41473.6	114927	54771.6	78200.5	91498.4	74823.5	312172	466763	383369	389468	425066	347771	387435
M447T271	NEG	1.36907e+07	1.0151e+07	1.24238e+07	1.19208e+07	1.12874e+07	1.30572e+07	1.20885e+07	250445	183861	80934.7	217153	132398	165690	171747	6.20756e+06	7.27212e+06	6.94168e+06	6.73984e+06	7.1069e+06	6.57462e+06	6.80712e+06
M283T220	NEG	577428	606055	677816	591742	641936	627622	620433	0	0	0	0	0	0	0	630733	646981	609485	638857	628233	620109	629066
(2R,5S)-2,5-Diaminohexanoate	POS	5.54946e+06	6.29029e+06	6.91954e+06	5.91987e+06	6.60491e+06	6.2345e+06	6.25309e+06	6.25199e+06	4.28969e+06	5.92588e+06	5.27084e+06	5.10778e+06	6.08893e+06	5.48919e+06	5.75051e+06	6.00159e+06	5.86251e+06	5.87605e+06	5.93205e+06	5.80651e+06	5.87154e+06
UDP-alpha-D-galactofuranose	NEG	633420	291186	380481	462303	335834	506951	435029	0	0	0	0	0	0	0	143911	157128	124309	150519	140719	134110	141783
L-Citrulline	POS	6.41582e+06	5.62398e+06	5.14048e+06	6.0199e+06	5.38223e+06	5.77815e+06	5.72676e+06	819974	846452	299559	833213	573006	559767	655329	4.73053e+06	4.60556e+06	4.02643e+06	4.66804e+06	4.316e+06	4.37848e+06	4.45417e+06
4-(Methylnitrosamino)-1-(1-oxido-3-pyridinyl)-1-butanone	NEG	3.5701e+06	4.43002e+06	2.57238e+06	4.00006e+06	3.5012e+06	3.07124e+06	3.52417e+06	3.59236e+06	2.51389e+06	529591	3.05313e+06	1.52174e+06	2.06097e+06	2.21195e+06	170910	631359	3.87971e+06	401135	2.25553e+06	2.02531e+06	1.56066e+06
M295T235	NEG	3.85367e+06	4.11212e+06	2.78944e+06	3.9829e+06	3.45078e+06	3.32155e+06	3.58508e+06	2.79325e+06	1.80508e+06	974880	2.29917e+06	1.38998e+06	1.88407e+06	1.85774e+06	137147	107480	113716	122313	110598	125432	119448
M248T163	POS	1.64814e+06	2.27194e+06	2.64264e+06	1.96004e+06	2.45729e+06	2.14539e+06	2.18758e+06	238168	212180	197986	225174	205083	218077	216111	1.2161e+06	1.57771e+06	1.15459e+06	1.39691e+06	1.36615e+06	1.18534e+06	1.31613e+06
trans-o-Hydroxybenzylidenepyruvate	POS	7965.32	133072	186589	70518.7	159830	97277.1	109209	0	0	0	0	0	0	0	103578	141984	139037	122781	140511	121308	128200
N-(2-Phenylethyl)-acetamide	POS	9.90684e+07	8.28401e+07	7.62638e+07	9.09543e+07	7.95519e+07	8.76661e+07	8.60574e+07	918564	949210	880656	933887	914933	899610	916143	2.30247e+07	2.30304e+07	1.91316e+07	2.30275e+07	2.1081e+07	2.10782e+07	2.17289e+07
3-Ketolactose	POS	845499	497216	660463	671357	578840	752981	667726	1.52903e+06	2.13151e+06	2.39672e+06	1.83027e+06	2.26411e+06	1.96287e+06	2.01908e+06	0	0	0	0	0	0	0
N-Caffeoylputrescine	NEG	2.67031e+06	2.30151e+06	1.94598e+06	2.48591e+06	2.12375e+06	2.30814e+06	2.30593e+06	7.29079e+06	5.77318e+06	4.80771e+06	6.53199e+06	5.29045e+06	6.04925e+06	5.95723e+06	17616	45419.9	10401.6	31517.9	27910.7	14008.8	24479.1
(R)-2-O-Sulfolactate	POS	743614	654130	872186	698872	763158	807900	756644	4171.46	4041.83	4315.09	4827.03	2957.55	2157.55	3745.09	873119	880621	665520	876870	773071	769320	806420
M445T263	NEG	1.36955e+06	180819	1.31984e+06	775184	750332	1.3447e+06	956737	643334	539945	372635	591639	456290	507984	518638	730183	779351	1.12383e+06	754767	951590	927007	877788
Choline sulfate	NEG	2.49643e+06	2.15892e+06	3.5376e+06	2.32767e+06	2.84826e+06	3.01701e+06	2.73098e+06	2.36936e+06	1.7752e+06	1.45317e+06	2.07228e+06	1.61418e+06	1.91127e+06	1.86591e+06	1.02928e+06	870139	1.01521e+06	949709	942677	1.02225e+06	971544
10-Oxodecanoate	NEG	1.20487e+07	1.05826e+07	9.43572e+06	1.13156e+07	1.00091e+07	1.07422e+07	1.0689e+07	1.93314e+07	1.86607e+07	1.7765e+07	1.8996e+07	1.82128e+07	1.85482e+07	1.85857e+07	2.9334e+06	3.57529e+06	2.87779e+06	3.25434e+06	3.22654e+06	2.9056e+06	3.12883e+06
M149T207	NEG	5.18004e+06	4.49539e+06	4.74068e+06	4.83772e+06	4.61804e+06	4.96036e+06	4.80537e+06	1.48156e+06	1.32786e+06	1.13426e+06	1.40471e+06	1.23106e+06	1.30791e+06	1.31456e+06	509726	671438	542169	590582	606803	525948	574444
M324T107	POS	2.19778e+06	1.7262e+06	1.33976e+06	1.96199e+06	1.53298e+06	1.76877e+06	1.75458e+06	2.20831e+06	2.17523e+06	2.02851e+06	2.19177e+06	2.10187e+06	2.11841e+06	2.13735e+06	70402.7	53305.4	44237.8	61854	48771.6	57320.2	55982
N-(L-Arginino)succinate	NEG	6.77079e+06	6.48206e+06	6.65862e+06	6.62642e+06	6.57034e+06	6.7147e+06	6.63715e+06	113363	85014.1	59925	99188.3	72469.5	86643.8	86100.6	5.90659e+06	5.88124e+06	5.47012e+06	5.89392e+06	5.67568e+06	5.68836e+06	5.75265e+06
cis-(Homo)2-aconitate	NEG	3.2217e+08	3.05284e+08	2.92656e+08	3.13727e+08	2.9897e+08	3.07413e+08	3.06703e+08	3.61098e+08	3.46246e+08	3.51064e+08	3.53672e+08	3.48655e+08	3.56081e+08	3.52803e+08	2.69083e+08	2.80473e+08	2.51935e+08	2.74778e+08	2.66204e+08	2.60509e+08	2.67164e+08
Pyrimidine nucleoside	POS	901075	768501	42996	834788	405748	472036	570857	135900	158119	150467	147010	154293	143184	148162	1.22759e+06	1.46674e+06	1.10728e+06	1.34716e+06	1.28701e+06	1.16743e+06	1.2672e+06
N6-(Delta2-Isopentenyl)-adenine	POS	701635	636469	380521	669052	508495	541078	572875	251572	210926	231740	231249	221333	241656	231413	527973	537049	442494	532511	489772	485234	502506
Iminoarginine	POS	39576.2	28540.9	116026	34058.5	72283.4	77801.1	61381	2.02181e+06	2.1551e+06	2.17869e+06	2.08846e+06	2.16689e+06	2.10025e+06	2.11853e+06	28343.1	29736	25303.8	14868	27519.9	12651.9	23070.5
(2R)-O-Phospho-3-sulfolactate	NEG	4.60051e+06	5.66398e+06	5.19126e+06	5.13224e+06	5.42762e+06	4.89588e+06	5.15192e+06	100457	88761.4	30226.8	94609	59494.1	65341.7	73148.3	5.96909e+06	6.66729e+06	6.80869e+06	6.31819e+06	6.73799e+06	6.38889e+06	6.48169e+06
N(6)-[(Indol-3-yl)acetyl]-L-lysine	POS	1.4527e+06	1.13696e+06	1.08097e+06	1.29483e+06	1.10897e+06	1.26683e+06	1.22354e+06	5.41077e+06	4.58716e+06	4.93897e+06	4.99897e+06	4.76307e+06	5.17487e+06	4.97897e+06	839827	844357	764637	842092	804497	802232	816274
Acetylenedicarboxylate	NEG	192820	136292	69513.2	164556	102903	131167	132875	2.53053e+06	2.4331e+06	2.63657e+06	2.48182e+06	2.53484e+06	2.58355e+06	2.5334e+06	55874.6	27764.1	26628	41819.3	13882.1	27937.3	32317.6
Caffeine	POS	1.63313e+06	1.34191e+06	1.25077e+06	1.48752e+06	1.29634e+06	1.44195e+06	1.4086e+06	308482	323154	250071	315818	286613	279277	293903	1.60777e+06	1.11306e+06	1.232e+06	1.36042e+06	1.17253e+06	1.41989e+06	1.31761e+06
M144T74	POS	1.56237e+06	1.5203e+06	1.55395e+06	1.54134e+06	1.53713e+06	1.55816e+06	1.54554e+06	4.12109e+06	4.0295e+06	3.68298e+06	4.07529e+06	3.85624e+06	3.90203e+06	3.94452e+06	1.2864e+06	650557	594679	968480	622618	940541	843880
M305T180	NEG	291769	257338	242141	274554	249740	266955	263749	347798	324390	287621	336094	306006	317709	319936	0	0	0	0	0	0	0
D-Arginine	POS	1.44438e+06	916045	1.22241e+06	1.18021e+06	1.06923e+06	1.33339e+06	1.19428e+06	318968	147572	150317	233270	148945	234643	205619	913716	882742	899857	898229	891299	906787	898772
N-Acetylbialaphos	NEG	8.77706e+06	9.25089e+06	5.6679e+06	9.01397e+06	7.45939e+06	7.22248e+06	7.89861e+06	1.51413e+07	1.73792e+07	1.71461e+07	1.62603e+07	1.72627e+07	1.61437e+07	1.65555e+07	109040	83541.4	64964.9	96290.8	74253.2	87002.6	85848.9
L-4-Hydroxyphenylglycyl-L-arginine	POS	4.85708e+06	5.23631e+06	4.98544e+06	5.0467e+06	5.11088e+06	4.92126e+06	5.02628e+06	16183.6	8708.68	5218.56	12446.1	6963.62	10701.1	10036.9	2.96497e+06	3.01486e+06	2.8636e+06	2.98992e+06	2.93923e+06	2.91429e+06	2.94781e+06
5'-Phosphoribosylglycinamide	NEG	2.87666e+06	2.38988e+06	2.06703e+06	2.63327e+06	2.22846e+06	2.47185e+06	2.44452e+06	2.64286e+06	2.11574e+06	1.93372e+06	2.3793e+06	2.02473e+06	2.28829e+06	2.23078e+06	254106	316160	237557	285133	276859	245832	269275
UDP	POS	1.109e+07	9.41414e+06	1.12525e+07	1.02521e+07	1.03333e+07	1.11712e+07	1.05855e+07	1.71757e+07	1.80839e+07	1.95313e+07	1.76298e+07	1.88076e+07	1.83535e+07	1.82636e+07	1.70702e+07	1.53808e+07	1.58187e+07	1.62255e+07	1.55998e+07	1.64445e+07	1.60899e+07
M457T251_2	NEG	1.01478e+06	769196	886343	891986	827769	950559	890105	987962	894080	686895	941021	790488	837429	856312	180345	172790	135290	176568	154040	157818	162808
6-Hydroxynicotinate	POS	643650	433236	184373	538443	308805	414012	420420	14903.8	22599.8	34044.8	18751.8	28322.3	24474.3	23849.4	609765	537771	523691	573768	530731	566728	557075
N6-(L-1,3-Dicarboxypropyl)-L-lysine	NEG	592260	494524	556972	543392	525748	574616	547919	771033	595249	414659	683141	504954	592846	593647	14146.5	16206.5	14749.9	15176.5	15478.2	14448.2	15034.3
D-Fructose	POS	53706.8	444694	79575.7	249201	262135	66641.2	192659	634572	499325	517503	566948	508414	576037	550467	351045	87010.7	424460	219028	255735	387753	287505
4-Amino-5-hydroxymethyl-2-methylpyrimidine	POS	117546	166180	179049	141863	172615	148297	154258	2.67851e+06	2.4183e+06	2.27e+06	2.54841e+06	2.34415e+06	2.47426e+06	2.45561e+06	32526.5	83390.8	43360.1	57958.7	63375.5	37943.3	53092.5
5-Methylcytosine	NEG	1.16552e+07	1.09755e+07	1.01733e+07	1.13154e+07	1.05744e+07	1.09142e+07	1.09347e+07	0	0	0	0	0	0	0	3.77309e+06	3.70873e+06	3.28889e+06	3.74091e+06	3.49881e+06	3.53099e+06	3.59024e+06
M324T228	POS	418967	505159	527868	462063	516514	473417	483998	1.39813e+06	1.3326e+06	1.34192e+06	1.36537e+06	1.33726e+06	1.37003e+06	1.35755e+06	0	0	0	0	0	0	0
M449T193	POS	4.0303e+06	4.77888e+06	4.82868e+06	4.40459e+06	4.80378e+06	4.42949e+06	4.54595e+06	2.2931e+06	1.70485e+06	1.67657e+06	1.99897e+06	1.69071e+06	1.98484e+06	1.89151e+06	3.50453e+06	3.83842e+06	3.25319e+06	3.67148e+06	3.54581e+06	3.37886e+06	3.53205e+06
Phosphoagmatine	POS	2.505e+06	1.90514e+06	1.70965e+06	2.20507e+06	1.8074e+06	2.10732e+06	2.03993e+06	193122	37132.1	220096	115127	128614	206609	150117	1.27633e+06	902301	858413	1.08931e+06	880357	1.06737e+06	1.01235e+06
N-Carbamoyl-L-aspartate	POS	5.07774e+07	3.76458e+07	3.81503e+07	4.42116e+07	3.78981e+07	4.44639e+07	4.21912e+07	7.11585e+07	6.95169e+07	6.63031e+07	7.03377e+07	6.791e+07	6.87308e+07	6.89928e+07	1.25763e+06	1.15949e+06	367257	1.20856e+06	763374	812443	928126
6-Tuliposide B	NEG	1.36822e+06	1.19738e+06	1.02949e+06	1.2828e+06	1.11343e+06	1.19885e+06	1.19836e+06	1.71941e+06	1.4544e+06	1.32143e+06	1.58691e+06	1.38792e+06	1.52042e+06	1.49841e+06	0	0	0	0	0	0	0
L-Homocystine	POS	3.81368e+07	3.25141e+07	3.00124e+07	3.53254e+07	3.12632e+07	3.40746e+07	3.35544e+07	8.52889e+07	8.73393e+07	7.63781e+07	8.63141e+07	8.18587e+07	8.08335e+07	8.30021e+07	372391	78660	227913	225526	153286	300152	226321
N-Methyl-2-oxoglutaramate	POS	1.031e+06	783804	724857	907402	754331	877929	846554	112509	116850	123796	114679	120323	118152	117718	541050	601849	487924	571450	544887	514487	543608
5-Amino-4-imidazole carboxylate	POS	2.34778e+06	677727	906611	1.51275e+06	792169	1.6272e+06	1.31071e+06	1.44292e+06	1.34199e+06	1.53645e+06	1.39246e+06	1.43922e+06	1.48969e+06	1.44046e+06	152815	122361	108442	137588	115402	130629	127873
4-(Nitrosoamino)-1-(3-pyridinyl)-1-butanone	POS	5.00844e+06	4.63454e+06	3.81593e+06	4.82149e+06	4.22523e+06	4.41219e+06	4.4863e+06	321047	399195	366393	360121	382794	343720	362212	3.73226e+06	2.77248e+06	4.02794e+06	3.25237e+06	3.40021e+06	3.8801e+06	3.51089e+06
3-Hydroxy-3-methylglutarate	NEG	1.99305e+06	1.84391e+06	1.88933e+06	1.91848e+06	1.86662e+06	1.94119e+06	1.90876e+06	4.68254e+06	4.14588e+06	4.0167e+06	4.41421e+06	4.08129e+06	4.34962e+06	4.28171e+06	1.02167e+06	1.08024e+06	1.08182e+06	1.05095e+06	1.08103e+06	1.05174e+06	1.06124e+06
UDP-3-ketoglucose	NEG	2.82703e+06	2.52509e+06	3.26082e+06	2.67606e+06	2.89295e+06	3.04392e+06	2.87098e+06	5.26199e+06	5.79968e+06	3.59513e+06	5.53083e+06	4.69741e+06	4.42856e+06	4.8856e+06	4.47554e+06	4.05847e+06	3.78792e+06	4.267e+06	3.9232e+06	4.13173e+06	4.10731e+06
M278T225	NEG	68877.5	70380.6	91222.3	69629	80801.5	80049.9	76826.8	1.05538e+06	1.04693e+06	1.23424e+06	1.05115e+06	1.14058e+06	1.14481e+06	1.11218e+06	4991.94	9007.05	6024.55	6999.5	7515.8	5508.25	6674.51
Cyclic ADP-ribose	NEG	1.59887e+07	5.57507e+06	7.39354e+06	1.07819e+07	6.48431e+06	1.16911e+07	9.65245e+06	244009	177715	63827.7	210862	120771	153919	161851	1.09614e+06	1.24821e+06	806154	1.17217e+06	1.02718e+06	951145	1.05017e+06
1,3,7-Trimethyluric acid	NEG	4.06784e+06	3.58912e+06	3.22998e+06	3.82848e+06	3.40955e+06	3.64891e+06	3.62898e+06	280913	41838.1	78614.4	161376	60226.3	179764	133789	2.9802e+06	2.98828e+06	2.54828e+06	2.98424e+06	2.76828e+06	2.76424e+06	2.83892e+06
M170T184	POS	221796	270639	373618	246218	322128	297707	288684	566384	530571	582076	548478	556324	574230	559677	94947.4	115409	319933	105178	217671	207440	176763
Hercynine	POS	62732.8	73986.6	15967.3	68359.7	44977	39350	50895.6	847789	894428	893507	871109	893968	870648	878575	14633.9	31847.9	16392	23240.9	24120	15513	20957.9
M444T279	NEG	816620	612876	1.13206e+06	714748	872470	974342	853853	6538.91	8937.28	2544.51	3269.46	1272.25	4541.71	4517.35	777760	967128	805726	872444	886427	791743	850205
M291T92	NEG	1.19263e+06	1.14349e+06	1.19985e+06	1.16806e+06	1.17167e+06	1.19624e+06	1.17866e+06	7.12735e+06	5.1973e+06	5.32287e+06	6.16233e+06	5.26008e+06	6.22511e+06	5.88251e+06	0	0	0	0	0	0	0
Deoxyribonolactone	NEG	8.70656e+06	7.98479e+06	6.42109e+06	8.34568e+06	7.20294e+06	7.56383e+06	7.70415e+06	1.69309e+06	2.89635e+06	3.39594e+06	2.29472e+06	3.14614e+06	2.54452e+06	2.66179e+06	5.82381e+06	6.42355e+06	5.41051e+06	6.12368e+06	5.91703e+06	5.61716e+06	5.88595e+06
M495T135	NEG	635825	545246	293026	590536	419136	464426	491366	672131	528765	432857	600448	480811	552494	544584	0	0	0	0	0	0	0
M263T265	NEG	146046	72523	85352.3	109285	78937.7	115699	101307	24272	25006.7	26473.1	24639.4	25739.9	25372.6	25250.6	0	0	0	0	0	0	0
M337T220	NEG	586852	550864	531999	568858	541431	559426	556572	521081	387873	247587	454477	317730	384334	385514	42086.1	41112.5	34857.4	41599.3	37984.9	38471.7	39352
M515T190	POS	7.28349e+08	6.38944e+08	6.76245e+08	6.83647e+08	6.57594e+08	7.02297e+08	6.81179e+08	8.1931e+08	7.72537e+08	7.8211e+08	7.95924e+08	7.77324e+08	8.0071e+08	7.91319e+08	6.26387e+08	6.25823e+08	5.47676e+08	6.26105e+08	5.86749e+08	5.87031e+08	5.99962e+08
M289T90	NEG	6.8752e+06	3.97053e+06	906495	5.42286e+06	2.43851e+06	3.89085e+06	3.91741e+06	294592	351119	380116	322855	365617	337354	341942	8.28824e+06	8.76591e+06	8.10526e+06	8.52708e+06	8.43559e+06	8.19675e+06	8.38647e+06
UMP	NEG	148260	96198.5	127519	122229	111859	137889	123992	0	0	0	0	0	0	0	27466	32012.2	32819	29739.1	32415.6	30142.5	30765.7
3-(Uracil-1-yl)-L-alanine	NEG	6.06795e+06	5.52729e+06	3.74733e+06	5.79762e+06	4.63731e+06	4.90764e+06	5.11419e+06	1.37624e+06	1.35993e+06	1.04149e+06	1.36808e+06	1.20071e+06	1.20886e+06	1.25922e+06	2.97112e+06	3.42846e+06	2.46255e+06	3.19979e+06	2.9455e+06	2.71684e+06	2.95404e+06
4-Oxoglutaramate	POS	2.22835e+06	989419	1.15678e+06	1.60888e+06	1.0731e+06	1.69257e+06	1.45818e+06	1.80455e+06	2.1665e+06	2.6057e+06	1.98553e+06	2.3861e+06	2.20513e+06	2.19225e+06	3.33587e+06	3.00541e+06	2.90697e+06	3.17064e+06	2.95619e+06	3.12142e+06	3.08275e+06
Linamarin	POS	5.43752e+06	4.76837e+06	4.05861e+06	5.10294e+06	4.41349e+06	4.74806e+06	4.75483e+06	2.4917e+07	2.33348e+07	2.16633e+07	2.41259e+07	2.2499e+07	2.32901e+07	2.3305e+07	0	0	0	0	0	0	0
N(alpha)-gamma-L-Glutamylhistamine	NEG	61464	34996.2	38719.2	48230.1	36857.7	50091.6	45059.8	0	0	0	0	0	0	0	9822.29	32702	44066.9	21262.1	38384.4	26944.6	28863.7
6-Deoxy-5-ketofructose 1-phosphate	NEG	142429	73949	41243.4	108189	57596.2	91836.3	85873.8	5319.1	22666.5	3018.7	13992.8	12842.6	4168.9	10334.8	5271.17	16145.7	15337.2	10708.4	15741.5	10304.2	12251.4
Succinate	NEG	26584.3	36232.2	46636.3	31408.2	41434.3	36610.3	36484.3	42347.8	24530.8	43442.1	33439.3	12265.4	21173.9	29533.2	35504.7	23728.3	27037	29616.5	25382.7	31270.9	28756.7
2-Dehydro-3-deoxy-D-arabino-heptonate 7-phosphate	NEG	654222	460769	527508	557496	494139	590865	547500	821579	961113	1.30536e+06	891346	1.13323e+06	1.06347e+06	1.02935e+06	98825.5	153684	599378	126255	376531	349102	283963
gamma-Amino-gamma-cyanobutanoate	POS	449599	368702	284601	409151	326652	367100	367634	0	0	0	0	0	0	0	516774	456359	427698	486567	442029	472236	466944
2,3-Dimethylmaleate	NEG	979622	808892	817365	894257	813128	898493	868626	1.35814e+06	1.31502e+06	1.231e+06	1.33658e+06	1.27301e+06	1.29457e+06	1.30139e+06	160509	386606	414676	273558	400641	287592	320597
M337T269	NEG	695036	642610	505317	668823	573964	600177	614321	802574	652813	596929	727693	624871	699751	684105	829775	800610	777460	815192	789035	803617	802615
M375T256	POS	376661	338156	23424.3	357408	180790	200042	246080	1.70372e+06	1.39983e+06	1.16724e+06	1.55177e+06	1.28354e+06	1.43548e+06	1.4236e+06	2739.51	5781.18	2378.34	2890.59	2890.59	2491.87	3195.35
3-Cyano-L-alanine	NEG	71980.8	54777.5	61040.1	63379.1	57908.8	66510.4	62599.4	36648.2	38658.1	50236	37653.1	44447	43442.1	41847.4	52648.1	38473.7	57630.8	45560.9	48052.3	55139.5	49584.2
M365T272	NEG	151503	157537	128011	154520	142774	139757	145684	12595.2	7263.97	30962.6	9929.57	19113.3	21778.9	16940.6	10643.8	33343.6	8108.17	21993.7	20725.9	9375.98	17365.2
M710T274	POS	130900	186141	259592	158521	222867	195246	192211	4926.96	0	0	2463.48	0	2463.48	1642.32	238314	157308	301871	197811	229589	270093	232498
delta-(L-2-Aminoadipyl)-L-cysteinyl-D-valine	NEG	22476.8	17883.5	22300.3	20180.1	20091.9	22388.5	20886.8	29747.7	24782.7	17785.9	27265.2	21284.3	23766.8	24105.4	26591.9	24486.9	21396.4	25539.4	22941.6	23994.1	24158.4
M337T111	NEG	28309.5	28328.4	27414	28318.9	14164.2	14154.7	23448.3	137667	136222	131997	136945	134110	134832	135296	0	0	0	0	0	0	0
M153T121	NEG	118962	98028	69620.1	108495	83824.1	94291	95536.7	29607.2	30780.1	25088.9	30193.6	15390	14803.6	24310.6	19929.5	19536.8	46693.1	19733.1	33115	33311.3	28719.8
N-Glucosylnicotinate	NEG	168687	166097	109046	167392	137571	138866	147943	9872.36	7054.77	17178.1	8463.56	12116.4	13525.2	11368.4	148773	167944	162181	158359	165062	155477	159633
D-Glucuronolactone	NEG	2.47576e+06	3.09586e+06	2.7415e+06	2.78581e+06	2.91868e+06	2.60863e+06	2.77104e+06	2.44716e+06	2.10658e+06	2.50849e+06	2.27687e+06	2.30754e+06	2.47782e+06	2.35408e+06	1.38378e+06	1.83434e+06	2.18701e+06	1.60906e+06	2.01067e+06	1.78539e+06	1.80171e+06
4-Guanidinobutanoate	NEG	176531	138660	193532	157595	166096	185032	169574	963348	628552	708656	795795	668569	836032	766825	1.85234e+06	1.23835e+06	1.21244e+06	1.04544e+06	1.22454e+06	103236	1.11272e+06
M373T226	NEG	262815	206728	216455	234771	211591	239635	228666	46920.6	70574.9	67067.7	58747.7	68821.3	56994.2	61521.1	20191.3	41202.6	29253.6	30697	35228.1	24722.5	30215.8
M303T222	POS	416908	372569	138631	394739	255600	277770	309370	86353	73875.5	82469.6	80114.3	78172.6	84411.3	80899.4	94899.3	108604	181651	101751	145127	138275	128385
1-Deoxy-D-xylulose	NEG	337743	353550	323887	345646	338719	330815	338393	55831.4	50483.5	54890.4	53157.5	52687	55360.9	53735.1	519597	729276	289376	624436	509326	4.40449e+06	1.17942e+06
N-Benzoyl-D-arginine-4-nitroanilide	NEG	1.54189e+07	1.32985e+07	1.15871e+07	1.43587e+07	1.24428e+07	1.3503e+07	1.34348e+07	2.19762e+07	2.03354e+07	1.90639e+07	2.11558e+07	1.96997e+07	2.05201e+07	2.04585e+07	6229.97	7674.26	6298.34	3114.98	7036.41	3114.98	5578.16
D-Fructose 6-phosphate	POS	103723	1.0352e+06	109167	109460	102182	106445	261029	769150	763968	786599	766559	725283	727875	756572	1.38081e+06	1.87134e+06	121733	1.62608e+06	1.84654e+06	1.60127e+06	1.40796e+06
2-Propylglutaric acid	NEG	173695	145728	172757	159711	159242	173226	164060	221960	186140	170425	204050	178282	196192	192841	44434.4	92153.1	114943	68293.7	103548	79688.5	83843.3
N-Glycoloyl-neuraminate	NEG	595420	530242	517036	562831	523639	556228	547566	519463	482277	406595	500870	444436	463029	469445	4476.99	4850.38	4620.53	5065.62	4310.26	5310.26	4772.34
3-Methoxy-4-hydroxyphenylethyleneglycol	NEG	966689	903563	793735	935126	848649	880212	887996	1.15674e+06	1.03468e+06	1.00023e+06	1.09571e+06	1.01746e+06	1.07849e+06	1.06389e+06	79511.2	31052.5	46840.9	55281.8	38946.7	63176.1	52468.2
M306T183	NEG	2.33085e+06	2.15825e+06	2.24423e+06	2.24455e+06	2.20124e+06	2.28754e+06	2.24444e+06	2515.29	3146.7	6245.07	2830.99	4695.88	4380.18	3969.02	1.29793e+06	1.64249e+06	1.02453e+06	1.47021e+06	1.33351e+06	1.16123e+06	1.32165e+06
5-Phosphoribosylamine	POS	1.21769e+06	925780	1.83255e+06	1.07174e+06	1.37916e+06	1.52512e+06	1.32534e+06	17893.3	34764.4	46721.6	26328.9	40743	32307.5	33126.4	1.61866e+06	1.68255e+06	1.63749e+06	1.6506e+06	1.66002e+06	1.62807e+06	1.64623e+06
1,2,3-Trihydroxybenzene	POS	437861	314143	250576	376002	282359	344218	334193	504138	449461	464268	476799	456864	484203	472622	99240.5	138885	119740	119063	129312	109490	119288
4-Acetamidobutanoate	POS	250972	134979	266542	192976	200761	258757	217498	219010	157654	151768	188332	154711	185389	176144	59126.6	90012.6	50743.8	74569.6	70378.2	54935.2	66627.7
L-Rhamnono-1,4-lactone	NEG	1.94364e+06	1.28028e+06	857365	1.61196e+06	1.06882e+06	1.4005e+06	1.36043e+06	1.27258e+06	1.13453e+06	1.07761e+06	1.20356e+06	1.10607e+06	1.1751e+06	1.16158e+06	528351	568044	485220	548198	526632	506786	527205
M299T190	POS	1.06093e+07	9.197e+06	8.25632e+06	9.90317e+06	8.72666e+06	9.43283e+06	9.35422e+06	823850	1.40024e+06	575832	1.11204e+06	988034	699841	933306	7.11541e+06	9.16778e+06	7.27085e+06	8.14159e+06	8.21931e+06	7.19313e+06	7.85134e+06
2-Methylmaleate	NEG	108926	68559.2	146356	88742.5	107457	127641	107947	277708	321896	560994	299802	441445	419351	386866	46747.9	49825.4	37256.6	48286.6	43541	42002.2	44610
