# Supplementary material for: Unveiling the formation mechanism of characteristic components in steam pot chicken soup with sanchi-ginseng based on HPLC, GC–MS combined with metabolomics
Source: Food Chem X. 2025 Aug 26;30:102933. doi: 10.1016/j.fochx.2025.102933 (PMC12445720; doi:10.1016/j.fochx.2025.102933)
Supplement: Supplementary material 2 [file mmc2.xlsx]

## Sheet: Sheet2
Name	m/z
Methyl cinnamate	87.0
Methyl decanoate	87.0
Methyl undecanoate	87.0
Methyl dodecanoate	87.0
Methyl tridecanoate	87.0
Methyl myristate	87.0
Methyl trans-9-myristate	55.0
Methyl cis-9-myristate	55.0
Methyl pentadecanoate	87.0
Methyl trans-10-pentadecenoate	55.0
Methyl cis-10-pentadecenoate	55.0
Methyl palmitate	87.0
Methyl trans-9-palmitate	55.0
Methyl cis-9-palmitate	55.0
Methyl heptadecanoate	87.0
Methyl trans-10-heptadecenoate	55.0
Methyl cis-10-heptadecenoate	55.0
Methyl stearate	87.0
Methyl trans-6-octadecenoate	55.0
Methyl trans-9-octadecenoate	55.0
Methyl trans-11-octadecenoate	55.0
Methyl cis-6-octadecenoate	55.0
Methyl cis-9-octadecenoate	55.0
Methyl cis-11-octadecenoate	55.0
Methyl trans-9,12-linoleate	81.0
Methyl cis-9,12-linoleate	81.0
Gamma-linolenic acid methyl ester	79.0
Methyl trans-10-nonadecenoate	55.0
Methyl α-linolenate	79.0
Methyl eicosanoate	87.0
Methyl trans-11-eicosenoate	55.0
Methyl cis-11-eicosenoate	55.0
Methyl cis-11,14-eicosadienoate	81.0
Methyl undecanoate	87.0
Methyl cis-8,11,14-linolenate	79.0
Arachidonic acid methyl ester	79.0
Methyl cis-11,14,17-eicosatrienoate	79.0
Methyl undecanoate	87.0
Methyl cis-5,8,11,14,17-eicosapentaenoate	79.0
Methyl trans-13-docosenoate	55.0
Methyl cis-13-erucate	55.0
Methyl cis-13,16-docosadienoate	81.0
Methyl undecanoate	87.0
Methyl cis-7,10,13,16-docosatetraenoate	79.0
Methyl cis-4,7,10,13,16-docosapentaenoate	79.0
Methyl wood wax acid	87.0
Methyl cis-7,10,13,16,19-docosapentaenoate	79.0
Methyl 15-neurotensin	55.0
Methyl cis-4,7,10,13,16,19-docosatetraenoate	79.0
